# Supplementary material for: Metabolomic Profiling of Commercial Tomato Puree by One-Shot Mass Spectrometry-Based Analysis: A Qualitative Perspective
Source: Metabolites. 2025 Nov 9;15(11):732. doi: 10.3390/metabo15110732 (PMC12654692; doi:10.3390/metabo15110732)
Supplement: Supplementary file 1 [file metabolites-15-00732-s001.zip]

Archive with 1 entries (1 files):
- metabolites-3945208-supplementary.xlsx
