# Supplementary material for: Metabolomic Profiling of Commercial Tomato Puree by One-Shot Mass Spectrometry-Based Analysis: A Qualitative Perspective
Source: Metabolites. 2025 Nov 9;15(11):732. doi: 10.3390/metabo15110732 (PMC12654692; doi:10.3390/metabo15110732)
Supplement: Supplementary file 1 [file metabolites-15-00732-s001.zip › metabolites-3945208-supplementary.xlsx]

## Sheet: Reference
Supplementary material of
Metabolomic Profiling of Commercial Tomato Purees by One Shot Mass Spectrometry Based Analysis: a qualitative perspective
	Antonella Lamonaca 1, Elisabetta De angelis 1 and Rosa Pilolli 1*
Institute of Sciences of Food Production, National Research Council of Italy, via G. Amendola 122/O, 70126 Bari; antonellalamonaca@cnr.it, elisabetta.deangelis@cnr.it, rosa.pilolli@cnr.it
		*Correspondence: rosa.pilolli@cnr.it; Tel.: +390805929843

## Sheet: Table S1
Table S1. List of anonymized commercial samples of tomatoes puree
Sample ID	Brand	Variety	Geographical Origin	Batch	Organic Farming	Ingredients
A1	A	Baby Plum (Datterino)	Apulia	B1	X	Tomato, Salt, Acidity regulator: citric acid
A2	A	Baby Plum (Datterino)	Apulia	B2	X	Tomato, Salt, Acidity regulator: citric acid
A3	B	Baby Plum (Datterino)	Apulia	B1		Tomato, Salt, Acidity regulator: citric acid
A4	B	Baby Plum (Datterino)	Apulia	B2		Tomato, Salt
A5	B	Baby Plum (Datterino)	Apulia	B3		Tomato, Salt
A6	B	Not specified	Apulia	B1		Tomato, Salt, Acidity regulator: citric acid
A7	C	Baby Plum (Datterino)	Apulia	B1		Tomato, Salt, Acidity regulator: citric acid
A8	C	Not specified	Apulia	B1		Tomato, Salt, Acidity regulator: citric acid
A9	C	Not specified	Apulia	B2		Tomato, Salt, Acidity regulator: citric acid
A10	D	Baby Plum (Datterino)	Emilia Romagna	B1		Tomato, Salt
A11	D	Baby Plum (Datterino)	Emilia Romagna	B2		Tomato, Salt
A12	D	Baby Plum (Datterino)	Emilia Romagna	B3		Tomato, Salt
A13	D	Oblong (Allungato)	Apulia	B1		Tomato, Salt
A14	D	Oblong (Allungato)	Apulia	B2		Tomato, Salt
A15	D	Cherry (Ciliegino)	Sicily	B1		Tomato, Salt
A16	D	Cherry (Ciliegino)	Sicily	B2		Tomato, Salt
A17	D	Cherry (Ciliegino)	Sicily	B3		Tomato, Salt
A18	D	Rossoro	Emilia Romagna	B1		Tomato, Salt
A19	E	Baby Plum (Datterino)	Emilia Romagna	B1	X	Tomato
A20	E	Baby Plum (Datterino)	Emilia Romagna	B2	X	Tomato
A21	E	Baby Plum (Datterino)	Emilia Romagna	B3	X	Tomato
A22	E	Baby Plum (Datterino)	Emilia Romagna	B4	X	Tomato
A23	E	Not specified	Emilia Romagna	B1	X	Tomato
A24	E	Not specified	Emilia Romagna	B2	X	Tomato
A25	F	Baby Plum (Datterino)	Sicily	B1		Tomato, Salt
A26	F	Baby Plum (Datterino)	Sicily	B2		Tomato, Salt
A27	F	Baby Plum (Datterino)	Sicily	B3		Tomato, Salt
A28	G	Not specified	Italy	B1	X	Tomato, Salt, Acidity regulator: citric acid
A29	G	Baby Plum (Datterino)	Italy	B2	X	Tomato, Salt, Acidity regulator: citric acid
A30	H	Baby Plum (Datterino)	Italy	B1		Tomato, Salt
A31	H	Not specified	Italy	B1		Tomato, Salt
A32	I	30% Baby Plum (Datterino)	Sicily	B1		Datterini tomatoes 29,4%, Salt
A33	I	30% Cherry (Ciliegino)	Sicily	B1		Ciliegino tomatoes 29,4%, Salt
A34	L	30% Cherry (Ciliegino)	Sicily	B1		Ciliegino tomatoes 29,4%, Salt
A35	L	30% Baby Plum (Datterino)	Sicily	B1		Datterini tomatoes 29,4%, Salt
A36	M	Baby Plum (Datterino)	Italy	B1	X	Tomato, Salt
A37	N	Baby Plum (Datterino)	Italy	B1		Tomato, Salt
A38	O	Not specified	Apulia	B1		Tomato
A39	P	Not specified	Apulia	B1		Tomato, Salt, Acidity regulator: citric acid
A40	Q	Not specified	Emilia Romagna	B1		Tomato, Salt
A41	R	Not specified	Emilia Romagna	B1		Tomato, Salt
A42	S	Not specified	Apulia	B1		Tomato, Salt
A43	T	Not specified	Apulia	B1	X	Tomato, Salt, Acidity regulator: citric acid

## Sheet: Table S2
Table S2: Full list of assigned features
Chemical taxonomy					Identification Level	Name	Formula	Annot. Source: Predicted Compositions	Annot. Source: mzCloud Search	Annot. Source: mzVault Search	Annot. Source: Metabolika Search	Annot. Source: ChemSpider Search	Annot. Source: MassList Search	Annot. DeltaMass [ppm]	Annotation MW	Calc. MW	m/z	RT [min]	Area (Max.)	# Adducts	# ChemSpider Results	# mzCloud Results	# mzVault Results	# Metabolika Pathways	mzCloud Best Match	mzCloud Best Match Confidence	mzCloud Best Sim. Match	mzVault Best Match	Metabolika Pathways	Area: Sample ID A1		Area: Sample ID A2		Area: Sample ID A3		Area: Sample ID A4		Area: Sample ID A5		Area: Sample ID A6		Area: Sample ID A7		Area: Sample ID A8		Area: Sample ID A9		Area: Sample ID A10
Kingdom	Super Class	Class	Sub Class	Direct Parent																										Neg Mode	Pos Mode	Neg Mode	Pos Mode	Neg Mode	Pos Mode	Neg Mode	Pos Mode	Neg Mode	Pos Mode	Neg Mode	Pos Mode	Neg Mode	Pos Mode	Neg Mode	Pos Mode	Neg Mode	Pos Mode	Neg Mode	Pos Mode
Organic compounds	Organic acids and derivatives	Carboxylic acids and derivatives	Amino acids, peptides, and analogues	Proline and derivatives	Livello IIa	4-Oxoproline	C5 H7 N O3	No results	Invalid mass	No results	No results	No results	No results	-10.41	129.043	129.041	128.034	24.66	5205502635	2	0	1	0	0	78.5	8.9				3442043463		3502882215		4057319195		3210243057		2887477061		2937540253		3283499326		3171244406		3291632110		3359305384
Organic compounds	Organic acids and derivatives	Carboxylic acids and derivatives	Amino acids, peptides, and analogues	Arginine and derivatives	Livello IIa	DL-Arginine	C6 H14 N4 O2	Full match	Full match	Full match	Full match	Full match	Full match	-0.21	174.112	174.112	175.119	1.968	6.04349e+08	3	4	2	3	9	88.3	9.4		87.4	Superpathway of arginine and polyamine biosynthesis;Other		5.50598e+08		5.61109e+08		4.24563e+08		3.75077e+08		4.2696e+08		2.68084e+08		3.51922e+08		3.03413e+08		3.91826e+08		3.57341e+08
Organic compounds	Organic acids and derivatives	Carboxylic acids and derivatives	Amino acids, peptides, and analogues	Glutamic acid and derivatives	Livello IIa	DL-Glutamic acid	C5 H9 N O4	Full match	Full match	Full match	Full match	Full match	Partial match	-0.51	147.053	147.053	148.06	2.008	7.16998e+09	4	7	1	2	95	86.8	54.1		87.3	Superpathway of chorismate metabolism;Anaerobic aromatic compound degradation (Thauera aromatica);Superpathway of aromatic amino acid biosynthesis;Superpathway of arginine and polyamine biosynthesis;Superpathway of purine nucleotide salvage;Superpathway of indole-3-acetate conjugate biosynthesis;Superpathway of L-lysine degradation;Superpathway of 4-hydroxybenzoate biosynthesis (yeast);L-tyrosine…		1.17412e+09		1.09868e+09		9.15697e+08		7.77395e+08		1.45312e+09		9.29472e+08		1.07426e+09		6.20989e+08		1.50313e+09		1.60637e+09
Organic compounds	Organic acids and derivatives	Carboxylic acids and derivatives	Amino acids, peptides, and analogues	Glutamic acid and derivatives	Livello IIa	DL-Glutamic acid	C5 H9 N O4	Full match	Full match	Full match	Full match	Full match	Partial match	-0.37	147.053	147.053	148.06	2.288	7.24147e+09	4	7	1	2	95	84.4	52.6		85.2	Superpathway of chorismate metabolism;Anaerobic aromatic compound degradation (Thauera aromatica);Superpathway of aromatic amino acid biosynthesis;Superpathway of arginine and polyamine biosynthesis;Superpathway of purine nucleotide salvage;Superpathway of indole-3-acetate conjugate biosynthesis;Superpathway of L-lysine degradation;Superpathway of 4-hydroxybenzoate biosynthesis (yeast);L-tyrosine…		5.71122e+08		6.32178e+08		6.49288e+09		5.33122e+09		5.20017e+09		4.01232e+09		4.73418e+09		4.87702e+08		5.01267e+09		6.31497e+08
Organic compounds	Organic acids and derivatives	Carboxylic acids and derivatives	Amino acids, peptides, and analogues	Alpha amino acids and derivatives	Livello IIa	L-Pyroglutamic acid	C5 H7 N O3	Full match	Full match	Full match	Full match	Full match	Full match	0.85	129.043	129.043	130.05	2.413	6.76489e+09	4	5	2	2	2	85.6	9.3		85	Other		4.83262e+09		4.88704e+09		6.05488e+09		4.93346e+09		4.64444e+09		3.72967e+09		4.3834e+09		3.81291e+09		4.50892e+09		4.35858e+09
Organic compounds	Organic acids and derivatives	Carboxylic acids and derivatives	Amino acids, peptides, and analogues	Histidine and derivatives	Livello IIa	DL-Histidine	C6 H9 N3 O2	Full match	Full match	No results	Full match	Full match	Full match	-0.5	155.069	155.069	156.077	1.981	2.09583e+08	3	3	11	0	2	93.1	80.1	78		Other		2.06276e+08		1.23577e+08		1.64749e+08		8.54989e+07		9.97757e+07		1.51912e+08		1.5078e+08		1.10214e+08		1.70301e+08		1.10979e+08
Organic compounds	Organic acids and derivatives	Carboxylic acids and derivatives	Amino acids, peptides, and analogues	Histidine and derivatives	Livello IIa	DL-Histidine	C6 H9 N3 O2	Full match	Full match	No results	Full match	Full match	Full match	-0.22	155.069	155.069	156.077	2.188	8.06133e+07	2	3	11	0	2	89.7	75.2	64.4		Other		6.26635e+07		8.06133e+07		5.65021e+07		5.65234e+07		5.56731e+07		4.77977e+07		4.80228e+07		4.02089e+07		4.90718e+07		5.0953e+07
Organic compounds	Organic acids and derivatives	Carboxylic acids and derivatives	Amino acids, peptides, and analogues	Histidine and derivatives	Livello IIa	DL-Histidine	C6 H9 N3 O2	Full match	Full match	No results	Full match	Full match	Full match	0.66	155.069	155.07	156.077	1.804	2.37102e+07	1	3	1	0	2	88.2	54.9			Other		1.4558e+07		1.61158e+07		1.40249e+07		1.05752e+07		6.14308e+06		8.5807e+06		1.00795e+07		1.03003e+07		9.69074e+06		1.43251e+07
Organic compounds	Organic acids and derivatives	Carboxylic acids and derivatives	Amino acids, peptides, and analogues	Histidine and derivatives	Livello IIa	L-Histidine	C6 H9 N3 O2	No match	Invalid mass	Invalid mass	No results	No results	No results	-8.65	155.069	155.068	154.061	1.892	1.11415e+08	1	0	1	2	0	67.7	66.6		77.3		8.0961e+07		8.27409e+07		8.24714e+07		6.29614e+07		7.37868e+07		2.94818e+07		1.77105e+07		7.04696e+07		9.71338e+07		9.53174e+07
Organic compounds	Organic acids and derivatives	Carboxylic acids and derivatives	Amino acids, peptides, and analogues	Phenylalanine and derivatives	Livello IIa	DL-Phenylalanine	C9 H11 N O2	Full match	Full match	No results	Full match	Full match	Partial match	-0.07	165.079	165.079	166.086	8.306	3.43486e+09	2	10	1	0	13	95.8	75.9			Superpathway of chorismate metabolism;Superpathway of scopolin and esculin biosynthesis;Anaerobic aromatic compound degradation (Thauera aromatica);Superpathway of aromatic amino acid biosynthesis;Superpathway of indole-3-acetate conjugate biosynthesis;Superpathway of jasmonoyl-amino acid conjugates biosynthesis;Other		1.96138e+09		1.67581e+09		3.25594e+09		2.04681e+09		2.32176e+09		2.30058e+09		2.37591e+09		2.42926e+09		2.68166e+09		2.69753e+09
Organic compounds	Organic acids and derivatives	Carboxylic acids and derivatives	Amino acids, peptides, and analogues	Phenylalanine and derivatives	Livello IIa	DL-Phenylalanine	C9 H11 N O2	Full match	Full match	No results	Full match	Full match	Partial match	0.09	165.079	165.079	166.086	4.989	2.01275e+09	2	10	1	0	13	94.7	72.6			Superpathway of chorismate metabolism;Superpathway of scopolin and esculin biosynthesis;Anaerobic aromatic compound degradation (Thauera aromatica);Superpathway of aromatic amino acid biosynthesis;Superpathway of indole-3-acetate conjugate biosynthesis;Superpathway of jasmonoyl-amino acid conjugates biosynthesis;Other		1.02319e+09		1.00677e+09		1.52075e+09		4.4015e+08		1.40677e+09		1.26335e+09		1.26876e+09		1.30709e+09		1.19418e+09		1.22852e+09
Organic compounds	Organic acids and derivatives	Carboxylic acids and derivatives	Amino acids, peptides, and analogues	Asparagine and derivatives	Livello IIa	L-(−)-Asparagine	C4 H8 N2 O3	Full match	Full match	Full match	Full match	Full match	Full match	0.11	132.053	132.054	133.061	2.263	1.95724e+08	3	6	1	2	3	76.7	8.8		85.2	Other		1.46158e+08		1.3008e+08		1.45974e+08		1.09064e+08		1.46427e+08		6.73947e+07		1.78879e+08		7.92683e+07		4.49095e+07		1.21984e+08
Organic compounds	Organic acids and derivatives	Carboxylic acids and derivatives	Amino acids, peptides, and analogues	Asparagine and derivatives	Livello IIa	L-(−)-Asparagine	C4 H8 N2 O3	Full match	Invalid mass	No results	Full match	Full match	Full match	-0.82	132.053	132.053	133.061	1.97	2.20922e+08	3	6	11	0	3			80.2		Other		1.7636e+08		1.72885e+08		1.24721e+08		9.40467e+07		8.27815e+07		1.58358e+08		1.27465e+08		1.05999e+08		9.55222e+07		8.79575e+07
Organic compounds	Organic acids and derivatives	Carboxylic acids and derivatives	Amino acids, peptides, and analogues	Tyrosine and derivatives	Livello III	DL-TYROSINE	C9 H11 N O3	Full match	No results	No results	Full match	Full match	Full match	0.11	181.074	181.074	182.081	3.803	1.38199e+08	1	7	0	0	11					Superpathway of chorismate metabolism;Superpathway of aromatic amino acid biosynthesis;Superpathway of 4-hydroxybenzoate biosynthesis (yeast);L-tyrosine degradation IV (to 4-methylphenol);Other		1.90089e+07		1.77144e+07		4.52136e+07		3.16857e+07		4.71062e+07		3.3955e+07		3.27273e+07		4.4335e+07		2.03662e+07		2.59717e+07
Organic compounds	Organic acids and derivatives	Carboxylic acids and derivatives	Amino acids, peptides, and analogues	Aspartic acid and derivatives	Livello III	L-(+)-Aspartic acid	C4 H7 N O4	Full match	Invalid mass	No results	Full match	Full match	Full match	0.31	133.038	133.038	134.045	1.832	7.57991e+07	3	4	20	0	30			74.7		Superpathway of arginine and polyamine biosynthesis;Superpathway of purine nucleotide salvage;Superpathway of indole-3-acetate conjugate biosynthesis;Other		8.39476e+06		1.16297e+07		1.14808e+07		1.21227e+07		9.14309e+06		1.16458e+07		1.72065e+07		1.17219e+07		1.04134e+07		1.07803e+07
Organic compounds	Organic acids and derivatives	Carboxylic acids and derivatives	Amino acids, peptides, and analogues	Aspartic acid and derivatives	Livello IIa	L-Aspartic acid	C4 H7 N O4	No match	Full match	Full match	No results	No results	No results	-10.02	133.038	133.036	132.029	1.965	1088677507	2	0	1	2	0	67.7	8.4		82.6		6.1997e+08		232558174		6.69809e+08		6.2931e+08		7.07624e+08		6.42464e+08		3.28722e+08		7.29975e+08		5.29626e+08		703838855
Organic compounds	Organic acids and derivatives	Carboxylic acids and derivatives	Amino acids, peptides, and analogues	L-alpha-amino acids	Livello III	methionine S-oxide	C5 H11 N O3 S	Full match	No results	No results	Partial match	Full match	Full match	-0.58	165.046	165.046	148.043	2.753	5.56208e+07	2	2	0	0	1					Other		4.97946e+07		3.66986e+07		3.00294e+07		2.60996e+07		2.61137e+07		3.33935e+07		4.51807e+07		3.28355e+07		2.255e+07		2.13463e+07
Organic compounds	Organic acids and derivatives	Carboxylic acids and derivatives	Amino acids, peptides, and analogues	Proline and derivatives	Livello IIa	L-Proline	C5 H9 N O2	Full match	Full match	Full match	Full match	Full match	Full match	2.02	115.063	115.064	116.071	2.082	7.96408e+08	3	6	2	1	4	76.9	8.8		69.2	Other		1.98815e+08		3.27872e+08		2.352e+08		1.46666e+08		1.27381e+08		2.84706e+08		3.61151e+08		2.03224e+08		2.32773e+08		2.25174e+08
Organic compounds	Organic acids and derivatives	Carboxylic acids and derivatives	Amino acids, peptides, and analogues	L-alpha-amino acids	Livello IIa	L-Norleucine	C6 H13 N O2	Full match	Full match	Partial match	Partial match	Not the top hit	Full match	0.56	131.095	131.095	132.102	2.481	2.0621e+09	1	10	5	1	6	89.3	9.5		84	Superpathway of indole-3-acetate conjugate biosynthesis;Superpathway of jasmonoyl-amino acid conjugates biosynthesis;Superpathway of branched chain amino acid biosynthesis;Other		1.71416e+09		1.68205e+09		1.81648e+09		1.49847e+09		1.68522e+09		1.67788e+09		1.65659e+09		1.65224e+09		1.58683e+09		1.62563e+09
Organic compounds	Organic acids and derivatives	Carboxylic acids and derivatives	Amino acids, peptides, and analogues	L-alpha-amino acids	Livello IIa	L-Norleucine	C6 H13 N O2	Full match	Full match	Partial match	Partial match	Not the top hit	Full match	0.61	131.095	131.095	132.102	4.541	6.05934e+08	1	10	5	1	6	90.4	9.5		81.5	Superpathway of indole-3-acetate conjugate biosynthesis;Superpathway of jasmonoyl-amino acid conjugates biosynthesis;Superpathway of branched chain amino acid biosynthesis;Other		4.34282e+08		4.13491e+08		2.34403e+08		1.97312e+08		4.69916e+08		5.19029e+08		5.14101e+08		4.84653e+08		4.8154e+08		4.82094e+08
Organic compounds	Organic acids and derivatives	Carboxylic acids and derivatives	Amino acids, peptides, and analogues	L-alpha-amino acids	Livello IIa	N6,N6,N6-Trimethyl-L-lysine	C9 H20 N2 O2	Full match	Full match	Full match	Partial match	Full match	Partial match	0.62	188.152	188.153	189.16	1.835	1.79776e+08	3	3	1	1	2	64.8	43.4		70.9	Other		1.04643e+08		9.94625e+07		1.13902e+08		1.17534e+08		1.43788e+08		1.11396e+08		1.07834e+08		1.42667e+08		1.32847e+08		1.32859e+08
Organic compounds	Organic acids and derivatives	Carboxylic acids and derivatives	Amino acids, peptides, and analogues	L-alpha-amino acids	Livello IIa	N6-Acetyllysine	C8 H16 N2 O3	Full match	Full match	Full match	Full match	Full match	Full match	-0.6	188.116	188.116	189.123	2.254	1.03672e+08	3	9	3	1	1	86.5	70.7		65.1	Superpathway of L-lysine degradation		3.06193e+07		3.15112e+07		2.39153e+07		2.49992e+07		1.03672e+08		3.06129e+07		8.94469e+07		3.48602e+07		2.64136e+07		2.75285e+07
Organic compounds	Organic acids and derivatives	Carboxylic acids and derivatives	Amino acids, peptides, and analogues	Proline and derivatives	Livello IIa	Stachydrine	C7 H13 N O2	Full match	Full match	No results	No results	Full match	Full match	-0.53	143.095	143.095	144.102	2.106	8.9796e+07	1	2	2	0	0	77.3	8.9					1.84133e+06		3.33138e+06		9.50735e+06		2.57966e+06		1.18223e+06		1.31173e+07		1.44052e+07		5.79825e+06		6.462e+06		5.70597e+06
Organic compounds	Organic acids and derivatives	Carboxylic acids and derivatives	Amino acids, peptides, and analogues	Phenylalanine and derivative	Livello III	Abenquine A	C17 H16 N2 O5	Not the top hit	No results	No results	No results	No results	Full match	-1.37	328.106	328.105	329.113	28.984	5.2576e+07	3	0	0	0	0						233980	1.01342e+06	256803	1.08873e+06	1.53117e+07	5.2576e+07	7.60106e+06	2.3583e+07	1.60797e+06	1.18587e+07	8.92359e+06	2.90916e+07	1.06939e+07	3.6519e+07	6.44734e+06	1.99745e+07	2.15142e+06	1.79517e+07	6.28217e+06	1.93462e+07
Organic compounds	Organic acids and derivatives	Carboxylic acids and derivatives	Amino acids, peptides, and analogues	Gamma amino acids and derivatives	Livello III	gamma-Aminobutyric acid	C4 H9 N O2	Full match	No results	Full match	Full match	Full match	Full match	4.13	103.063	103.064	104.071	2.031	4.08525e+09	4	13	0	1	7				82.6	Other		3.31544e+09		3.37889e+09		3.4994e+09		2.88337e+09		3.30622e+09		3.15761e+09		3.44747e+09		3.45894e+09		3.56313e+09		3.38033e+09
Organic compounds	Organic acids and derivatives	Carboxylic acids and derivatives	Amino acids, peptides, and analogues	Gamma amino acids and derivatives	Livello III	*Vigabatrin	C6 H11 N O2	Full match	No results	No results	Partial match	Full match	Full match	0.64	129.079	129.079	130.086	1.786	6.31774e+07	2	7	0	0	1					Superpathway of L-lysine degradation		3.85768e+07		4.11348e+07		3.88287e+07		3.05144e+07		4.04833e+07		3.51862e+07		3.65664e+07		3.75572e+07		4.0211e+07		4.85628e+07
Organic compounds	Organic acids and derivatives	Carboxylic acids and derivatives	Amino acids, peptides, and analogues	N-acyl-alpha amino acids and derivatives	Livello III	*Lacosamide	C13 H18 N2 O3	Full match	No results	No results	No results	Partial match	Full match	-0.64	250.132	250.132	251.139	14.106	1.69469e+08	2	2	0	0	0						7.27901e+06	5.53729e+07	7.58785e+06	5.51049e+07	1.31451e+07	8.3088e+07	6.64688e+06	4.47493e+07	1.11745e+07	8.48781e+07	6.34433e+06	4.08298e+07	7.50481e+06	5.70187e+07	7.43706e+06	5.58373e+07	1.18423e+07	7.58261e+07	1.44166e+07	9.93826e+07
Organic compounds	Organic acids and derivatives	Carboxylic acids and derivatives	Amino acids, peptides, and analogues	Aspartic acid and derivatives	Livello III	N-(Phenylacetyl)aspartic acid	C12 H13 N O5	Full match	No results	No results	No results	Full match	Full match	-1.13	251.079	251.079	250.072	20.045	3.73543e+07	1	2	0	0	0						1.65529e+07		1.76402e+07		1.13808e+07		1.73207e+07		3.13241e+07		2.03532e+07		2.0503e+07		3.38397e+07		7.91803e+06		7.34179e+06
Organic compounds	Organic acids and derivatives	Carboxylic acids and derivatives	Amino acids, peptides, and analogues	Aspartic acid and derivatives	Livello III	Indoleacetylaspartate	C14 H14 N2 O5	Full match	No results	No results	Full match	Full match	Partial match	-0.3	290.09	290.09	291.097	26.751	3.69872e+08	4	2	0	0	1					Superpathway of indole-3-acetate conjugate biosynthesis	3.34672e+06	2.48492e+08	2.86891e+06	2.54812e+08	1.89085e+06	1.71667e+08	921025	1.05779e+08	1.04118e+07	3.69872e+08	1.19565e+06	1.2351e+08	982775	1.24993e+08	1.45664e+06	1.40571e+08	801830	9.65731e+07	1.15174e+06	8.88382e+07
Organic compounds	Organic acids and derivatives	Carboxylic acids and derivatives	Amino acids, peptides, and analogues	Phenylalanine and derivatives	Livello III	N-oleoyl-L-phenylalanine	C27 H43 N O3	Not the top hit	No results	No results	No results	Full match	Full match	2.74	429.324	429.325	430.333	38.514	3.20207e+08	2	1	0	0	0							1.86194e+08		1.86958e+08		1.26886e+08		1.76994e+08		1.90108e+08		3.12712e+08		3.20207e+08		2.80049e+08		3.0489e+08		3.01944e+08
Organic compounds	Organic acids and derivatives	Carboxylic acids and derivatives	Amino acids, peptides, and analogues	N-acyl-L-alpha-amino acids	Livello III	N-Oleoyl-L-Serine	C21 H39 N O4	Full match	No results	No results	No results	Full match	Not the top hit	-1.11	369.288	369.288	370.295	35.66	2.24399e+08	1	4	0	0	0							1.28358e+08		1.18453e+08		1.00982e+08		1.20964e+08		1.21356e+08		1.32698e+08		1.5793e+08		1.24006e+08		1.64559e+08		1.73013e+08
Organic compounds	Organic acids and derivatives	Carboxylic acids and derivatives	Amino acids, peptides, and analogues	Cysteine and derivatives	Livello III	S-Propylcysteine	C6 H13 N O2 S	Full match	No results	No results	No results	Full match	Full match	-0.02	163.067	163.067	164.074	1.831	4.60704e+07	1	3	0	0	0							1.97099e+07		2.74324e+07		3.53675e+06		3.39264e+06		1.05838e+07		4.85614e+06		3.91127e+06		6.21639e+06		7.15302e+06		6.62495e+06
Organic compounds	Organic acids and derivatives	Carboxylic acids and derivatives	Amino acids, peptides, and analogues		Livello III	N-[(3α,5β,7α,12α)-3,7,12-Trihydroxy-24-oxocholan-24-yl]-L-tyrosine -	C33 H49 N O7	Not the top hit	No results	No results	No results	Full match	Full match	-1.04	571.351	571.35	572.358	30.686	2.62495e+07	1	1	0	0	0							3.54972e+06		4.45194e+06		2.62495e+07		1.17581e+07		2.25439e+07		1.42076e+07		1.4948e+07		1.49943e+07		1.21865e+07		1.18605e+07
Organic compounds	Organic acids and derivatives	Carboxylic acids and derivatives	Amino acids, peptides, and analogues		Livello III	N-[3-Carboxy-2-(carboxymethyl)-2-hydroxypropanoyl]glutamic acid	C11 H15 N O10	Full match	No results	No results	No results	Full match	No results	-0.96	321.07	321.069	322.076	2.431	1.58103e+08	5	1	0	0	0						5.92556e+07	1.11585e+08	5.96311e+07	1.13454e+08	1.08583e+08	1.39382e+08	6.65819e+07	1.16103e+08	9.90972e+07	1.24888e+08	6.24386e+07	7.7737e+07	6.58595e+07	8.02146e+07	5.92783e+07	8.47777e+07	8.78932e+07	9.3109e+07	8.26233e+07	8.24884e+07
Organic compounds	Organic acids and derivatives	Carboxylic acids and derivatives	Amino acids, peptides, and analogues		Livello III	O-(Hydroxy{(2R)-2-hydroxy-3-[(2-methoxyoctadecyl)oxy]propoxy}phosphoryl)-L-serine	C25 H52 N O9 P	Not the top hit	No results	No results	No results	Full match	Full match	0.13	541.338	541.338	540.331	36.218	4.74857e+07	1	1	0	0	0						1.89543e+07		1.9298e+07		2.40247e+07		3.12582e+07		2.85289e+07		2.58457e+07		2.19152e+07		2.932e+07		2.87135e+07		2.6515e+07
Organic compounds	Organic acids and derivatives	Carboxylic acids and derivatives	Amino acids, peptides, and analogues		Livello III	O-(Hydroxy{(2R)-2-hydroxy-3-[(2-methoxyoctadecyl)oxy]propoxy}phosphoryl)-L-serine	C25 H52 N O9 P	No match	No results	No results	No results	Full match	Full match	0.58	541.338	541.338	540.331	37.557	5.57377e+08	1	1	0	0	0						2.50264e+08		2.41818e+08		2.90116e+08		3.79921e+08		3.53069e+08		3.18961e+08		2.6682e+08		3.63841e+08		3.25018e+08		3.14856e+08
Organic compounds	Organic acids and derivatives	Carboxylic acids and derivatives	Amino acids, peptides, and analogues		Livello III	O-(Hydroxy{(2R)-2-hydroxy-3-[(9Z,12Z)-9,12-octadecadienoyloxy]propoxy}phosphoryl)-L-serine	C24 H44 N O9 P	No match	No results	No results	No results	Full match	Full match	-0.43	521.275	521.275	522.282	33.615	5.80159e+07	2	1	0	0	0						3.06031e+07	2.92757e+07	2.60333e+07	3.40415e+07	1.24489e+07	1.59409e+07	1.94609e+07	2.51957e+07	3.85703e+07	5.26417e+07	2.33285e+07	2.53363e+07	1.77004e+07	2.49047e+07	2.85995e+07	3.8366e+07	2.36133e+07	3.25912e+07	2.42022e+07	3.43156e+07
Organic compounds	Organic acids and derivatives	Carboxylic acids and derivatives	Amino acids, peptides, and analogues		Livello III	O-{[(2R)-3-(Henicosanoyloxy)-2-hydroxypropoxy](hydroxy)phosphoryl}-L-serine	C27 H54 N O9 P	No match	No results	No results	No results	Full match	Full match	-0.03	567.354	567.354	566.346	38.671	7.43631e+07	1	1	0	0	0						3.44458e+07		3.0468e+07		3.02605e+07		3.5497e+07		3.08627e+07		4.40789e+07		3.30642e+07		4.42524e+07		4.87923e+07		4.09398e+07
Organic compounds	Organic acids and derivatives	Carboxylic acids and derivatives	Amino acids, peptides, and analogues		Livello III	O-{Hydroxy[(2R)-2-hydroxy-3-(nonadecanoyloxy)propoxy]phosphoryl}-L-serine	C25 H50 N O9 P	Not the top hit	No results	No results	No results	Full match	Full match	0.09	539.322	539.322	538.315	34.053	3.00671e+07	1	2	0	0	0						8.92215e+06		8.541e+06		9.3633e+06		1.10331e+07		1.41534e+07		9.47958e+06		8.68121e+06		1.09532e+07		7.05833e+06		6.2491e+06
Organic compounds	Organic acids and derivatives	Carboxylic acids and derivatives	Amino acids, peptides, and analogues	Alpha amino acids	Livello III	Thiomorpholine3-carboxylate	C5 H9 N O2 S	Full match	No results	No results	No results	No results	Full match	-0.78	147.035	147.035	148.043	2.773	4.46112e+07	1	0	0	0	0							3.46414e+07		2.60159e+07		2.03608e+07		2.06204e+07		1.79154e+07		3.02014e+07		3.04327e+07		3.05257e+07		1.63306e+07		1.50566e+07
Organic compounds	Organic acids and derivatives	Carboxylic acids and derivatives	Tricarboxylic acids and derivatives	Tricarboxylic acids and derivatives	Livello III	2-methylcitric acid	C7 H10 O7	Full match	No results	Full match	No results	Full match	Full match	-3.8	206.043	206.042	205.035	2.12	3.39438e+08	1	5	0	1	0				83.6		2.6178e+08		2.6977e+08		2.58737e+08		2.147e+08		2.89923e+08		2.31058e+08		2.32017e+08		2.43761e+08		2.78749e+08		3.02657e+08
Organic compounds	Organic acids and derivatives	Carboxylic acids and derivatives	Tricarboxylic acids and derivatives	Tricarboxylic acids and derivatives	Livello IIa	Citric acid	C6 H8 O7	No results	Invalid mass	Invalid mass	No results	No results	No results	-5.14	192.027	192.026	191.019	2.465	2.19926e+10	2	0	1	4	0	69.5	8.5		89.7		1.72739e+10		1.74991e+10		1.88729e+10		1.6598e+10		2.19926e+10		1.57745e+10		1.61071e+10		1.70419e+10		1.70513e+10		1.78549e+10
Organic compounds	Organic acids and derivatives	Carboxylic acids and derivatives	Tricarboxylic acids and derivatives	Tricarboxylic acids and derivatives	Livello IIa	Citric acid	C6 H8 O7	Full match	No results	No results	Full match	Full match	Full match	-0.11	192.027	192.027	210.061	2.409	2.50883e+09	5	7	0	0	9					Other		2.09526e+09		2.21015e+09		2.13703e+09		2.11136e+09		2.50883e+09		1.70491e+09		1.57588e+09		1.81965e+09		1.70393e+09		1.70188e+09
Organic compounds	Organic acids and derivatives	Carboxylic acids and derivatives	Tricarboxylic acids and derivatives	Tricarboxylic acids and derivatives	Livello IIa	Tributyl citrate	C18 H32 O7	Full match	Full match	No results	No results	No results	Full match	-1.3	360.215	360.214	361.222	32.197	2.0612e+08	2	0	2	0	0	94.9	73.5					8.7774e+06		8.70011e+06		9.02474e+06		1.75568e+07		9.02974e+07		3.09504e+06		2.79192e+06		3.63168e+06		1.99209e+08		1.00041e+08
Organic compounds	Organic acids and derivatives	Carboxylic acids and derivatives	Tricarboxylic acids and derivatives	Tricarboxylic acids and derivatives	Livello IIa	Tributyl citrate	C18 H32 O7	Full match	No results	No results	No results	No results	Full match	-1.26	360.215	360.214	361.222	31.132	5.3084e+08	3	0	0	0	0							1.68239e+07		1.66873e+07		1.92982e+07		2.93724e+07		5.3084e+08		1.43118e+07		1.43953e+07		1.61109e+07		8.15239e+07		5.188e+07
Organic compounds	Organic acids and derivatives	Carboxylic acids and derivatives	Tricarboxylic acids		Livello III	AAL Toxin Td1	C27 H49 N O10	Not the top hit	No results	No results	No results	No results	Full match	-0.62	547.336	547.335	548.343	34.625	5.13527e+07	1	0	0	0	0							2.65738e+07		2.72841e+07		3.71446e+07		3.29025e+07		1.96695e+07		4.17786e+07		4.55988e+07		3.5133e+07		5.13527e+07		4.8974e+07
Organic compounds	Organic acids and derivatives	Carboxylic acids and derivatives	Tricarboxylic acids		Livello III	AAL Toxin Te1	C27 H49 N O9	No match	No results	No results	No results	No results	Full match	-0.48	531.341	531.34	532.348	33.094	3.30016e+07	1	0	0	0	0							7.57672e+06		7.02458e+06		1.24714e+07		1.75763e+07		1.70158e+07		1.37899e+07		1.48975e+07		1.50976e+07		1.83548e+07		2.09836e+07
Organic compounds	Organic acids and derivatives	Carboxylic acids and derivatives	Tricarboxylic acids		Livello III	AAL Toxin Te1	C27 H49 N O9	Not the top hit	No results	No results	No results	No results	Full match	-0.37	531.341	531.341	532.348	33.713	4.17588e+08	1	0	0	0	0							8.56182e+07		1.0205e+08		1.60411e+08		2.29002e+08		1.7282e+08		1.59472e+08		1.9142e+08		1.91035e+08		2.48804e+08		2.78944e+08
Organic compounds	Organic acids and derivatives	Carboxylic acids and derivatives	Pentacarboxylic acids		Livello III	Zaragozic acid D	C34 H46 O14	Not the top hit	No results	No results	No results	No results	Full match	1.32	678.289	678.29	679.297	28.554	4.24065e+07	2	0	0	0	0						6.42803e+06	1.39602e+07	6.16142e+06	1.41137e+07	2.1106e+06	3.70034e+06	2.86311e+06	5.96237e+06	1.74296e+07	4.24065e+07	4.28777e+06	1.00345e+07	3.80306e+06	8.83868e+06	6.9694e+06	1.62407e+07	5.10907e+06	1.11204e+07	4.63749e+06	1.10239e+07
Organic compounds	Organic acids and derivatives	Carboxylic acids and derivatives	Tetracarboxylic acids and derivatives	Tetracarboxylic acids and derivatives	Livello IIa	Citroflex A-4	C20 H34 O8	Full match	Full match	No results	No results	Full match	Full match	0.04	402.225	402.225	403.233	32.199	3.06916e+09	4	5	1	0	0	93.3	67.8					1.44041e+08		1.3151e+08		1.40076e+08		2.75013e+08		1.36467e+09		4.80753e+07		5.0391e+07		5.5823e+07		3.06916e+09		1.54019e+09
Organic compounds	Organic acids and derivatives	Keto acids and derivatives	Medium-chain keto acids and derivatives	Medium-chain keto acids and derivatives	Livello III	6-Hydroxy-5-methyl-4,11-dioxoundecanoic acid	C12 H20 O5	Full match	No results	No results	No results	Full match	Partial match	-1.47	244.131	244.131	243.123	28.75	6.63017e+07	3	2	0	0	0						3.59106e+07	1.37703e+07	3.3738e+07	2.62173e+06	6.63017e+07	1.73519e+06	3.40011e+07	1.27358e+06	3.19841e+07	872397	4.32766e+07	4.22458e+06	4.79704e+07	2.0942e+06	4.52458e+07	2.45237e+06	5.79722e+07	1.95284e+06	6.12993e+07	1.76722e+06
Organic compounds	Organic acids and derivatives	Keto acids and derivatives	Medium-chain keto acids and derivatives	Medium-chain keto acids and derivatives	Livello III	6-Hydroxy-5-methyl-4,11-dioxoundecanoic acid	C12 H20 O5	Full match	No results	No results	No results	Full match	Partial match	-1.38	244.131	244.131	245.138	28.922	2.91397e+08	2	2	0	0	0							2.68735e+07		3.90334e+06		1.86194e+07		1.65608e+07		1.69696e+07		1.25979e+07		1.06206e+07		1.03416e+07		2.69352e+07		2.54906e+07
Organic compounds	Organic acids and derivatives	Keto acids and derivatives	Medium-chain keto acids and derivatives	Medium-chain keto acids and derivatives	Livello III	6-Hydroxy-5-methyl-4,11-dioxoundecanoic acid	C12 H20 O5	Full match	No results	No results	No results	Full match	Partial match	-0.39	244.131	244.131	245.138	27.699	1.92565e+09	1	2	0	0	0							4.45667e+06		2.64958e+06		4.68097e+06		1.13586e+07		2.76343e+07		2.07773e+06		2.65513e+06		2.65194e+06		5.96855e+07		4.70914e+07
Organic compounds	Organic acids and derivatives	Keto acids and derivatives	Medium-chain keto acids and derivatives	Medium-chain keto acids and derivatives	Livello III	6-Hydroxy-5-methyl-4,11-dioxoundecanoic acid	C12 H20 O5	Full match	No results	No results	No results	Full match	Partial match	-0.25	244.131	244.131	245.138	27.419	3.9945e+09	1	2	0	0	0							4.54303e+06		2.64958e+06		4.68097e+06		1.31273e+07		3.27363e+07		2.07773e+06		1.94585e+06		1.98e+06		7.97684e+07		5.7854e+07
Organic compounds	Organic acids and derivatives	Organic sulfuric acids and derivatives	Arylsulfates	Phenylsulfates	Livello III	tyramine sulfate	C8 H11 N O4 S	Full match	No results	No results	No results	Full match	No results	-0.95	217.041	217.041	218.048	2.414	4.09509e+07	1	1	0	0	0							1.24374e+07		1.28508e+07		1.3199e+07		1.44111e+07		1.93261e+07		1.64792e+07		1.51724e+07		1.1132e+07		5.34045e+06		8.43931e+06
Organic compounds	Organic acids and derivatives	Organic phosphoric acids and derivatives	Phosphate esters	Monoalkyl phosphates	Livello III	2-C-methylerythritol 4-phosphate	C5 H13 O7 P	Not the top hit	No results	No results	Full match	Full match	Full match	-2.64	216.04	216.039	215.032	2	4.2464e+09	1	1	0	0	4					Other	2.03825e+09		2.11756e+09		2.43298e+09		2.56599e+09		2.06063e+09		3.33751e+09		3.59278e+09		3.3285e+09		2.26444e+09		2.25835e+09
Organic compounds	Organic acids and derivatives	Organic dithiophosphoric acids and derivatives	Dithiophosphate O-esters	Dithiophosphate O-esters	Livello III	*Mecarbam	C10 H20 N O5 P S2	Not the top hit	No results	No results	No results	Full match	Full match	-3.33	329.052	329.051	330.058	2.286	2.61519e+08	2	1	0	0	0							1.30044e+07		7.98583e+07		2.56645e+08		1.41062e+08		2.54478e+08		1.63014e+08		2.10233e+08		1.95278e+08		2.14586e+08		2.61519e+08
Organic compounds	Organic acids and derivatives	Carboxylic acids and derivatives	Amino acids, peptides, and analogues	Alpha amino acids and derivatives	Livello IIa	Cyclo(leucylprolyl)	C11 H18 N2 O2	Full match	Full match	No results	No results	Full match	Full match	-0.12	210.137	210.137	211.144	25.759	1.08661e+08	1	2	2	0	0	92.1	83.1					1.91037e+07		1.97858e+07		4.45412e+07		3.32896e+07		4.84274e+07		6.94989e+07		7.08086e+07		6.63626e+07		3.58607e+07		5.21594e+07
Organic compounds	Organic acids and derivatives	Carboxylic acids and derivatives	Amino acids, peptides, and analogues	Alpha amino acids and derivatives	Livello IIa	Cyclo(phenylalanyl-prolyl)	C14 H16 N2 O2	Full match	Full match	No results	No results	Partial match	Full match	-0.42	244.121	244.121	245.128	27.476	4.75272e+07	1	1	1	0	0	76.5	72.7					9.1269e+06		9.95403e+06		1.83566e+07		1.40782e+07		2.29232e+07		3.14505e+07		3.03143e+07		2.85103e+07		2.35082e+07		2.47573e+07
Organic compounds	Organic acids and derivatives	Carboxylic acids and derivatives	Amino acids, peptides, and analogues	Oligopeptides	Livello IIa	ala-pro-trp	C19 H24 N4 O4	Not the top hit	No results	No results	No results	Full match	Not the top hit	-4.29	372.18	372.178	373.185	29.318	7.18932e+08	3	6	0	0	0							3.7958e+07		2.67798e+07		4.57495e+07		1.49256e+08		2.20298e+08		1.0091e+06		718038		894018		2.54693e+08		1.50159e+08
Organic compounds	Organic acids and derivatives	Carboxylic acids and derivatives	Amino acids, peptides, and analogues	Oligopeptides	Livello IIa	asn-ile-leu-pro	C21 H37 N5 O6	Not the top hit	No results	No results	No results	Full match	Partial match	-0.3	455.274	455.274	456.281	28.371	4.14739e+07	2	96	0	0	0						2.58915e+06	2.89466e+06	2.81226e+06	3.85662e+06	572593	737075	1.28225e+06	1.71551e+06	5.12839e+06	8.18315e+06	1.68601e+06	2.6051e+06	1.83552e+06	2.67212e+06	1.18641e+06	1.83146e+06	1.32014e+06	1.7057e+06	1.0218e+06	1.54743e+06
Organic compounds	Organic acids and derivatives	Carboxylic acids and derivatives	Amino acids, peptides, and analogues	Oligopeptides	Livello IIa	gly-val-lys-tyr	C22 H35 N5 O6	Not the top hit	No results	No results	No results	Full match	Partial match	-3.05	465.259	465.257	466.265	28.93	2.78146e+09	1	48	0	0	0							5.76844e+06		4.8437e+06		3.30618e+06		3.3586e+07		5.01683e+07		837144		729331		330844		1.03314e+08		7.39861e+07
Organic compounds	Organic acids and derivatives	Carboxylic acids and derivatives	Amino acids, peptides, and analogues	Oligopeptides	Livello IIa	leu-val-leu	C17 H33 N3 O4	Full match	No results	No results	No results	Full match	No results	-0.86	343.247	343.247	344.254	28.318	3.38079e+07	2	12	0	0	0						1.48026e+06	1.49494e+06	1.57565e+06	1.67971e+06	920728	1.42337e+06	2.29157e+06	2.60779e+06	3.60174e+06	1.5174e+07	5.73813e+06	4.25371e+06	7.23406e+06	9.63677e+06	4.31613e+06	7.30208e+06	3.20333e+06	6.7415e+06	4.28494e+06	2.97188e+06
Organic compounds	Organic acids and derivatives	Carboxylic acids and derivatives	Amino acids, peptides, and analogues	Peptides	Livello IIa	L-Glutathione (reduced)	C10 H17 N3 O6 S	Full match	Full match	Full match	Full match	Full match	Full match	-1.28	307.084	307.083	308.091	2.411	5.87107e+07	1	12	1	1	8	86.2	70.3		90.3	Other		1.13314e+06		2.40894e+06		1.35035e+06		1.234e+06		1.26837e+06		1.23936e+06		1.1547e+06		1.08543e+06		1.0692e+06		1.06064e+06
Organic compounds	Organic acids and derivatives	Carboxylic acids and derivatives	Amino acids, peptides, and analogues	Oligopeptides	Livello IIa	ser-ala-pro	C11 H19 N3 O5	Full match	No results	No results	No results	Full match	No results	-0.38	273.132	273.132	274.14	1.772	7.30517e+07	1	12	0	0	0							5.65513e+06		6.02715e+06		2.00198e+07		6.70531e+06		9.92932e+06		8.79875e+06		2.40179e+07		1.37235e+07		1.76331e+07		1.1018e+07
Organic compounds	Organic acids and derivatives	Carboxylic acids and derivatives	Amino acids, peptides, and analogues	Oligopeptides	Livello IIa	val-phe	C14 H20 N2 O3	Full match	Invalid mass	No results	No results	Full match	Partial match	-0.13	264.147	264.147	265.155	20.666	2.94519e+08	1	3	12	0	0			66.9				7.67162e+07		7.78843e+07		2.94519e+08		1.67466e+08		2.4132e+08		1.17552e+08		1.13932e+08		1.62646e+08		1.76978e+08		2.1595e+08
Organic compounds	Organic acids and derivatives	Carboxylic acids and derivatives	Amino acids, peptides, and analogues	N-acyl-alpha amino acids and derivatives	Livello III	2-Hydroxy-N-{2-[2-(1H-imidazol-5-yl)ethyl]-5-methyl-3-oxo-1,2-oxazolidin-4-yl}benzamide (Pseudomonine)	C16 H18 N4 O4	Not the top hit	No results	No results	No results	Full match	Not the top hit	-3.98	330.133	330.131	329.124	26.306	3.48543e+07	1	1	0	0	0						1.9902e+07		1.92214e+07		2.61717e+07		9.52227e+06		3.48543e+07		1.02466e+07		1.06114e+07		1.13923e+07		9.62171e+06		1.04623e+07
Organic compounds	Organic acids and derivatives	Carboxylic acids and derivatives	Amino acids, peptides, and analogues	Oligopeptides	Livello III	ala-glu-pro-pro	C18 H28 N4 O7	Full match	No results	No results	No results	Full match	No results	-2.9	412.196	412.195	411.187	25.12	3.14452e+07	2	12	0	0	0						4.85824e+06		3.82736e+06		3.75276e+06		6.47845e+06		916237		6.98012e+06		7.52936e+06		4.90745e+06		1.52733e+07		1.49311e+07
Organic compounds	Organic acids and derivatives	Carboxylic acids and derivatives	Amino acids, peptides, and analogues	Oligopeptides	Livello III	ala-pro-phe-pro	C22 H30 N4 O5	Not the top hit	No results	No results	No results	Full match	Not the top hit	-4.05	430.222	430.22	431.227	28.954	5.32473e+08	1	11	0	0	0							1.21395e+06		1.47861e+06		1.27887e+06		1.12118e+07		1.53459e+07		249693		239913		267417		3.32998e+07		2.35163e+07
Organic compounds	Organic acids and derivatives	Carboxylic acids and derivatives	Amino acids, peptides, and analogues	Oligopeptides	Livello III	ala-ser-trp	C17 H22 N4 O5	Not the top hit	No results	No results	No results	Full match	No match	-3.55	362.159	362.158	361.15	28.272	3.42792e+07	1	12	0	0	0						1.72149e+07		1.73406e+07		1.99749e+07		2.31377e+07		1.7711e+07		2.56872e+07		2.90904e+07		2.50502e+07		2.89539e+07		2.74283e+07
Organic compounds	Organic acids and derivatives	Carboxylic acids and derivatives	Amino acids, peptides, and analogues	Oligopeptides	Livello III	Ala-Trp-Ala	C17 H22 N4 O4	Full match	No results	No results	No results	Full match	No results	-4.24	346.164	346.163	345.155	28.191	5.61516e+07	1	3	0	0	0						2.14054e+07		2.00806e+07		3.17355e+07		3.69948e+07		2.38108e+07		3.59761e+07		3.33059e+07		3.7553e+07		3.01937e+07		2.71101e+07
Organic compounds	Organic acids and derivatives	Carboxylic acids and derivatives	Amino acids, peptides, and analogues	Oligopeptides	Livello III	arg-arg-cys-phe	C24 H40 N10 O5 S	No match	No results	No results	No results	Full match	No results	2.45	580.29	580.292	579.285	32.783	3.83255e+07	1	12	0	0	0						1.59062e+07		1.64929e+07		1.78654e+07		2.97257e+07		3.00799e+07		3.31706e+07		3.13791e+07		3.80431e+07		3.72444e+07		3.63522e+07
Organic compounds	Organic acids and derivatives	Carboxylic acids and derivatives	Amino acids, peptides, and analogues	Oligopeptides	Livello III	arg-asp-lys-lys	C22 H43 N9 O7	No match	No results	No results	No results	Full match	No results	-0.63	545.329	545.328	546.335	35.326	4.89131e+07	1	12	0	0	0							2.04131e+07		1.66717e+07		2.34289e+07		1.71663e+07		3.31579e+07		2.91459e+07		1.18311e+07		3.22337e+07		2.92816e+07		2.80608e+07
Organic compounds	Organic acids and derivatives	Carboxylic acids and derivatives	Amino acids, peptides, and analogues	Oligopeptides	Livello III	arg-his-lys-val	C23 H42 N10 O5	Not the top hit	No results	No results	No results	Full match	No results	2.61	538.334	538.335	537.328	38.123	5.96589e+07	1	24	0	0	0						3.50901e+07		3.35911e+07		3.19682e+07		3.7154e+07		2.5738e+07		4.64413e+07		4.79827e+07		4.33355e+07		3.68344e+07		3.46053e+07
Organic compounds	Organic acids and derivatives	Carboxylic acids and derivatives	Amino acids, peptides, and analogues	Oligopeptides	Livello III	asn-ile-tyr-lys	C25 H40 N6 O7	No match	No results	No results	No results	Full match	No results	-0.11	536.296	536.296	537.303	33.716	5.04363e+07	1	84	0	0	0							1.71426e+07		1.56717e+07		2.49433e+07		3.18074e+07		2.54079e+07		2.79374e+07		2.74649e+07		2.74334e+07		3.58649e+07		3.77535e+07
Organic compounds	Organic acids and derivatives	Carboxylic acids and derivatives	Amino acids, peptides, and analogues	Oligopeptides	Livello III	asn-leu-trp-phe	C30 H38 N6 O6	No match	No results	No results	No results	Full match	No match	-0.15	578.285	578.285	579.292	33.107	8.06338e+07	1	121	0	0	0							5.85155e+07		5.90412e+07		4.51557e+07		5.79881e+07		4.66128e+07		5.31948e+07		5.11606e+07		6.42331e+07		6.16372e+07		6.40213e+07
Organic compounds	Organic acids and derivatives	Carboxylic acids and derivatives	Amino acids, peptides, and analogues	Oligopeptides	Livello III	asn-trp-thr	C19 H25 N5 O6	Not the top hit	No results	No results	No results	Full match	No results	-3.71	419.18	419.179	420.186	23.683	6.70463e+07	1	54	0	0	0							5.52309e+07		6.01405e+07		6.04361e+07		1.52793e+07		6.70463e+07		7.60563e+06		1.12656e+07		1.0471e+07		1.20971e+07		1.45636e+07
Organic compounds	Organic acids and derivatives	Carboxylic acids and derivatives	Amino acids, peptides, and analogues	Oligopeptides	Livello III	asp-asp-phe-pro	C22 H28 N4 O9	Not the top hit	No results	No results	No results	Full match	No results	-2.28	492.186	492.185	491.177	24.784	1.60731e+08	1	12	0	0	0						1.04945e+08		1.02573e+08		1.24687e+08		3.64084e+07		1.29669e+08		5.02349e+06		1.65967e+07		2.11236e+07		4.78921e+07		4.03958e+07
Organic compounds	Organic acids and derivatives	Carboxylic acids and derivatives	Amino acids, peptides, and analogues	Cyclopeptide	Livello III	Asperversiamide B (cyclo[Ala-D-Ala-D-Val-Phe-D-Val-D-Ser-D-Trp] )	C39 H52 N8 O8	No match	No results	No results	No results	No results	Full match	3.32	760.391	760.393	381.204	27.306	5.89508e+07	1	0	0	0	0							653803		643998		162617		442177		3.95581e+06		173403		162563		174041		174918		161459
Organic compounds	Organic acids and derivatives	Carboxylic acids and derivatives	Amino acids, peptides, and analogues	Oligopeptides	Livello III	asp-glu-trp	C20 H24 N4 O8	Full match	No results	No results	No results	Full match	No results	-2.84	448.159	448.158	447.151	23.688	3.49032e+07	1	6	0	0	0						2.94781e+07		2.9515e+07		2.87586e+07		7.21721e+06		3.49032e+07		3.17386e+06		4.98075e+06		4.49183e+06		6.35251e+06		7.53977e+06
Organic compounds	Organic acids and derivatives	Carboxylic acids and derivatives	Amino acids, peptides, and analogues	Oligopeptides	Livello III	asp-glu-val-pro	C19 H30 N4 O9	Not the top hit	No results	No results	No results	Full match	No results	-2.41	458.201	458.2	457.193	23.089	4.7935e+07	1	48	0	0	0						5.09036e+06		4.56883e+06		2.31562e+07		2.57913e+06		7.64185e+06		3.33129e+06		5.31862e+06		2.5907e+06		6.53302e+06		7.77255e+06
Organic compounds	Organic acids and derivatives	Carboxylic acids and derivatives	Amino acids, peptides, and analogues	Oligopeptides	Livello III	asp-gly-ser-trp	C20 H25 N5 O8	Not the top hit	No results	No results	No results	Full match	No results	-2.72	463.17	463.169	464.176	25.37	3.12659e+07	1	24	0	0	0							3.12659e+07		2.67417e+07		1.86251e+07		516677		2.13966e+07		129471		132314		127669		125121		123362
Organic compounds	Organic acids and derivatives	Carboxylic acids and derivatives	Amino acids, peptides, and analogues	Oligopeptides	Livello III	asp-leu-his-ser	C19 H30 N6 O8	No match	No results	No results	No results	Full match	No results	0.1	470.213	470.213	471.22	28.934	4.40696e+08	1	96	0	0	0							344063		528789		389745		5.14395e+06		1.02806e+07		230148		204488		242311		1.49043e+07		1.11108e+07
Organic compounds	Organic acids and derivatives	Carboxylic acids and derivatives	Amino acids, peptides, and analogues	Oligopeptides	Livello III	Cyclo(6,7-en-Pro-L-Phe)	C14 H14 N2 O2	Full match	No results	No results	No results	No results	Full match	-0.37	242.106	242.105	243.113	25.56	6.41609e+07	1	0	0	0	0							2.21888e+07		2.36483e+07		4.54887e+07		3.24595e+07		1.93685e+07		3.09055e+07		3.35893e+07		2.95026e+07		6.39423e+07		6.41609e+07
Organic compounds	Organic acids and derivatives	Carboxylic acids and derivatives	Amino acids, peptides, and analogues	Oligopeptides	Livello III	Cyclo(L-Pro-L-Val-L-Val)	C15 H25 N3 O3	Not the top hit	No results	No results	No results	No results	Full match	-0.74	295.19	295.189	296.197	27.591	2.553e+07	1	0	0	0	0							5.40603e+06		6.30228e+06		3.72478e+06		6.91684e+06		204454		1.87408e+07		1.63806e+07		2.04041e+07		2.20369e+07		1.96469e+07
Organic compounds	Organic acids and derivatives	Carboxylic acids and derivatives	Amino acids, peptides, and analogues	Oligopeptides	Livello III	D-Isoleucyl-L-alanyl-D-arginyl-L-arginyl-D-histidyl-L-prolyl-L-tyrosyl-D-phenylalanine	C50 H74 N16 O10	No match	No results	No results	No results	Full match	No results	-1.62	1058.58	1058.58	530.295	28.986	2.45426e+07	1	1	0	0	0							1.43986e+07		1.67487e+07		1.57473e+07		1.39681e+07		1.08033e+07		1.69772e+07		1.95418e+07		1.86387e+07		6.99524e+06		6.81984e+06
Organic compounds	Organic acids and derivatives	Carboxylic acids and derivatives	Amino acids, peptides, and analogues	Oligopeptides	Livello III	glu-phe-leu-ser	C23 H34 N4 O8	Not the top hit	No results	No results	No results	Full match	Partial match	-2.42	494.238	494.236	493.229	28.945	6.45778e+07	1	180	0	0	0						659108		713296		736660		741887		1.34751e+06		492241		386801		667280		1.05558e+06		853771
Organic compounds	Organic acids and derivatives	Carboxylic acids and derivatives	Amino acids, peptides, and analogues	Oligopeptides	Livello III	glu-trp-glu	C21 H26 N4 O8	Not the top hit	No results	No results	No results	Full match	No match	-2.25	462.175	462.174	461.167	26.438	7.00652e+07	1	5	0	0	0						4.35423e+07		4.28333e+07		4.81864e+07		1.23452e+07		7.00652e+07		6.5676e+06		7.87788e+06		8.1287e+06		1.47945e+07		1.78491e+07
Organic compounds	Organic acids and derivatives	Carboxylic acids and derivatives	Amino acids, peptides, and analogues	Oligopeptides	Livello III	gly-gly-gly-tyr	C15 H20 N4 O6	Not the top hit	No results	No results	No results	Full match	No results	-3.87	352.138	352.137	351.13	23.15	5.53205e+07	1	10	0	0	0						1.50584e+07		1.46313e+07		1.80564e+07		2.24202e+07		1.58969e+07		2.85042e+07		3.45705e+07		4.17066e+07		1.02579e+07		9.96962e+06
Organic compounds	Organic acids and derivatives	Carboxylic acids and derivatives	Amino acids, peptides, and analogues	Oligopeptides	Livello III	his-tyr-gly	C17 H21 N5 O5	Not the top hit	No results	No results	No results	Full match	No results	-4.36	375.154	375.153	376.16	21.354	8.83556e+07	1	16	0	0	0							3.18557e+07		3.1122e+07		5.56721e+07		3.16274e+07		3.78919e+07		3.41978e+07		3.76009e+07		3.6944e+07		3.90691e+07		3.75017e+07
Organic compounds	Organic acids and derivatives	Carboxylic acids and derivatives	Amino acids, peptides, and analogues	Oligopeptides	Livello III	Isoleucylprolylisoleucine	C17 H31 N3 O4	Full match	No results	No results	No results	Full match	Full match	-1.05	341.231	341.231	342.238	27.232	2.46052e+07	1	12	0	0	0							1.7431e+06		1.69243e+06		1.24449e+06		1.25895e+06		8.39414e+06		4.40836e+06		1.72392e+06		2.29075e+06		2.62235e+06		2.59078e+06
Organic compounds	Organic acids and derivatives	Carboxylic acids and derivatives	Amino acids, peptides, and analogues	Oligopeptides	Livello III	Leucylleucylleucine	C18 H35 N3 O4	Full match	No results	No results	No results	Full match	Partial match	-0.64	357.263	357.263	358.27	28.553	4.21538e+07	2	8	0	0	0						3.83823e+06	4.93637e+06	3.95549e+06	4.81348e+06	2.75964e+06	3.15076e+06	2.19277e+06	2.66415e+06	1.39982e+07	1.52152e+07	7.48225e+06	9.51468e+06	6.91255e+06	8.35885e+06	6.57968e+06	8.45821e+06	4.79584e+06	5.20658e+06	4.83773e+06	6.37923e+06
Organic compounds	Organic acids and derivatives	Carboxylic acids and derivatives	Amino acids, peptides, and analogues	Oligopeptides	Livello III	Leu-Leu	C12 H24 N2 O3	Full match	No results	No results	No results	Full match	Full match	-0.8	244.179	244.179	245.186	24.736	1.02347e+08	2	5	0	0	0						5.6858e+06	9.21337e+06	5.86441e+06	1.24331e+07	5.65964e+06	1.04729e+07	5.70876e+06	1.05394e+07	2.96456e+07	7.68679e+07	1.9005e+07	2.58973e+07	1.72582e+07	3.6553e+07	1.30748e+07	3.89005e+07	1.70484e+07	2.33806e+07	1.62401e+07	2.88328e+07
Organic compounds	Organic acids and derivatives	Carboxylic acids and derivatives	Amino acids, peptides, and analogues	Oligopeptides	Livello III	leu-leu-val-tyr	C26 H42 N4 O6	Not the top hit	No results	No results	No results	Full match	Partial match	-2.27	506.31	506.309	505.302	36.561	2.38719e+07	1	48	0	0	0						1.40943e+07		1.39319e+07		1.7639e+07		1.47698e+07		9.6624e+06		2.13121e+07		2.16638e+07		1.61701e+07		2.38719e+07		2.32536e+07
Organic compounds	Organic acids and derivatives	Carboxylic acids and derivatives	Amino acids, peptides, and analogues	Oligopeptides	Livello III	leu-phe	C15 H22 N2 O3	Full match	No results	No results	No results	Full match	Partial match	-0.95	278.163	278.163	279.17	27.027	2.7867e+07	2	4	0	0	0						1.10732e+06	2.58683e+06	1.21762e+06	3.06302e+06	1.3116e+06	3.51287e+06	958577	834678	6.68126e+06	1.27786e+07	3.48977e+06	8.591e+06	2.92417e+06	9.0124e+06	3.65235e+06	9.5389e+06	3.12834e+06	8.9708e+06	2.8823e+06	7.4304e+06
Organic compounds	Organic acids and derivatives	Carboxylic acids and derivatives	Amino acids, peptides, and analogues	Oligopeptides	Livello III	leu-phe	C15 H22 N2 O3	Full match	No results	No results	No results	Full match	Partial match	-0.59	278.163	278.163	279.17	27.355	6.5668e+07	2	4	0	0	0						3.16176e+06	8.17761e+06	3.35864e+06	8.80344e+06	2.96649e+06	7.35898e+06	3.75122e+06	7.55254e+06	2.02024e+07	4.69472e+07	8.54619e+06	1.22803e+07	7.66813e+06	1.71067e+07	8.17875e+06	1.98656e+07	7.41595e+06	1.73357e+07	6.62412e+06	1.60278e+07
Organic compounds	Organic acids and derivatives	Carboxylic acids and derivatives	Amino acids, peptides, and analogues		Livello III	L-Phe-D-MeAsp(β)-L-Arg-Adda-D-Glu(γ)-Mdha-D-Ala-OH	C52 H74 N10 O13	No match	No results	No results	No results	No results	Full match	-3.15	1046.54	1046.54	524.277	29.296	3.1227e+07	1	0	0	0	0							1.7203e+07		1.59413e+07		9.49565e+06		8.52107e+06		3.1227e+07		7.96489e+06		7.21189e+06		9.17482e+06		1.03543e+07		1.03035e+07
Organic compounds	Organic acids and derivatives	Carboxylic acids and derivatives	Amino acids, peptides, and analogues	Oligopeptides	Livello III	lys-lys-thr-tyr	C25 H42 N6 O7	Not the top hit	No results	No results	No results	Full match	No results	-0.38	538.312	538.311	539.319	35.797	5.31306e+07	1	12	0	0	0							3.84803e+07		3.86963e+07		3.25168e+07		5.22358e+07		3.93613e+07		5.31306e+07		5.30232e+07		5.08307e+07		4.25113e+07		3.88132e+07
Organic compounds	Organic acids and derivatives	Carboxylic acids and derivatives	Amino acids, peptides, and analogues	Oligopeptides	Livello III	lys-pro-gly-glu	C18 H31 N5 O7	Not the top hit	No results	No results	No results	Full match	No results	-3.47	429.222	429.221	430.228	23.073	5.66628e+07	1	144	0	0	0							9.47402e+06		9.18254e+06		2.43323e+07		4.82075e+06		7.3017e+06		7.37519e+06		6.24527e+06		3.29779e+06		1.00583e+07		1.0001e+07
Organic compounds	Organic acids and derivatives	Carboxylic acids and derivatives	Amino acids, peptides, and analogues	Oligopeptides	Livello III	lys-pro-gly-glu	C18 H31 N5 O7	Not the top hit	No results	No results	No results	Full match	No results	-3.41	429.222	429.221	430.228	24.696	2.35276e+07	1	144	0	0	0							258430		549133		2.93125e+06		6.25041e+06		740482		1.03439e+07		1.04415e+07		5.92581e+06		1.26788e+07		1.54926e+07
Organic compounds	Organic acids and derivatives	Carboxylic acids and derivatives	Amino acids, peptides, and analogues	Oligopeptides	Livello III	lys-pro-gly-glu	C18 H31 N5 O7	Not the top hit	No results	No results	No results	Full match	No results	-3.36	429.222	429.221	430.228	25.132	2.21322e+07	1	144	0	0	0							1.40931e+06		549133		2.56986e+06		4.24859e+06		342034		6.22573e+06		4.95252e+06		3.34054e+06		9.63382e+06		9.63283e+06
Organic compounds	Organic acids and derivatives	Carboxylic acids and derivatives	Amino acids, peptides, and analogues		Livello III	Micropeptin LH1048	C52 H76 N10 O13	No match	No results	No results	No results	No results	Full match	-3.08	1048.56	1048.56	525.285	28.416	8.1837e+07	1	0	0	0	0							2.3289e+07		2.2511e+07		3.36313e+07		1.54468e+07		3.20716e+07		1.67526e+07		1.67238e+07		1.55369e+07		2.71832e+07		3.18016e+07
Organic compounds	Organic acids and derivatives	Carboxylic acids and derivatives	Amino acids, peptides, and analogues		Livello III	Nostopeptolide L3	C52 H75 N9 O14	No match	No results	No results	No results	No results	Full match	-2.14	1049.54	1049.54	534.291	28.421	8.6078e+08	2	0	0	0	0							2.13652e+08		2.15101e+08		2.73272e+08		1.21377e+08		2.85023e+08		1.30896e+08		1.44166e+08		1.19724e+08		2.31578e+08		2.97431e+08
Organic compounds	Organic acids and derivatives	Carboxylic acids and derivatives	Amino acids, peptides, and analogues		Livello III	Nostopeptolide A1	C53 H80 N10 O14	No match	No results	No results	No results	No results	Full match	-3.14	1080.59	1080.58	541.298	28.715	2.37483e+07	1	0	0	0	0							9.82511e+06		9.15461e+06		1.42766e+07		6.67632e+06		1.96835e+07		5.46441e+06		6.87335e+06		5.21298e+06		1.84132e+07		2.37483e+07
Organic compounds	Organic acids and derivatives	Carboxylic acids and derivatives	Amino acids, peptides, and analogues		Livello III	Nostopeptolide A2	C52 H78 N10 O14	No match	No results	No results	No results	No results	Full match	-2.13	1066.57	1066.57	534.291	28.416	8.51474e+08	1	0	0	0	0							2.10231e+08		2.11337e+08		4.86673e+06		1.19131e+08		3.63151e+06		1.29112e+08		1.42262e+08		1.17836e+08		4.39254e+06		6.52334e+06
Organic compounds	Organic acids and derivatives	Carboxylic acids and derivatives	Amino acids, peptides, and analogues		Livello III	pentigetide	C22 H36 N8 O11	No match	No results	No results	No results	Full match	No results	-2.44	588.25	588.249	587.242	28.493	2.64515e+07	2	1	0	0	0						1.20642e+07	6.17854e+06	1.21064e+07	6.86843e+06	5.83963e+06	6.48917e+06	5.88238e+06	3.88655e+06	1.1169e+07	6.65746e+06	1.24142e+07	7.03726e+06	1.30921e+07	7.76388e+06	6.36668e+06	5.0502e+06	1.48569e+07	6.66876e+06	9.23946e+06	6.58953e+06
Organic compounds	Organic acids and derivatives	Carboxylic acids and derivatives	Amino acids, peptides, and analogues	Oligopeptides	Livello III	phe-asn-lys	C19 H29 N5 O5	Not the top hit	No results	No results	No results	Full match	No results	-4.04	407.217	407.215	408.223	28.842	3.98126e+08	1	18	0	0	0							3.70719e+06		3.46368e+06		6.72954e+06		1.25445e+07		1.04817e+07		1.47293e+06		631293		353880		4.27841e+07		3.0646e+07
Organic compounds	Organic acids and derivatives	Carboxylic acids and derivatives	Amino acids, peptides, and analogues	Oligopeptides	Livello III	phe-asn-lys-phe	C28 H38 N6 O6	No match	No results	No results	No results	Full match	No match	-0.14	554.285	554.285	555.292	34.573	8.63304e+07	1	12	0	0	0							7.94668e+07		7.80139e+07		5.72411e+07		6.63522e+07		5.37819e+07		5.759e+07		5.75087e+07		7.20414e+07		7.66607e+07		7.02464e+07
Organic compounds	Organic acids and derivatives	Carboxylic acids and derivatives	Amino acids, peptides, and analogues	Oligopeptides	Livello III	pro-asn-ala-tyr	C21 H29 N5 O7	Not the top hit	No results	No results	No results	Full match	No results	-2.52	463.207	463.206	464.213	25.34	2.55929e+08	1	108	0	0	0							3.02115e+06		3.38849e+06		2.51124e+07		6.03773e+07		5.67237e+06		1.89203e+08		1.91483e+08		1.74195e+08		1.14212e+08		1.4188e+08
Organic compounds	Organic acids and derivatives	Carboxylic acids and derivatives	Amino acids, peptides, and analogues	Oligopeptides	Livello III	pro-asn-ala-tyr	C21 H29 N5 O7	Full match	No results	No results	No results	Full match	No results	-2.47	463.207	463.206	464.213	24.777	3.46838e+08	1	108	0	0	0							2.22877e+08		1.78906e+08		2.86016e+08		8.75832e+07		2.31577e+08		1.67148e+07		8.0012e+07		8.30471e+07		6.41836e+07		7.14663e+07
Organic compounds	Organic acids and derivatives	Carboxylic acids and derivatives	Amino acids, peptides, and analogues	Oligopeptides	Livello III	Pro-phe-pro-gly	C21 H28 N4 O5	Not the top hit	No results	No results	No results	Full match	No match	-2.8	416.206	416.205	415.198	28.469	1.26236e+08	1	11	0	0	0						5.21413e+07		5.17772e+07		3.26683e+07		5.25914e+07		6.0871e+07		5.82865e+07		6.10561e+07		5.80139e+07		6.90401e+07		6.80829e+07
Organic compounds	Organic acids and derivatives	Carboxylic acids and derivatives	Amino acids, peptides, and analogues	Oligopeptides	Livello III	pro-ser-trp	C19 H24 N4 O5	Not the top hit	No results	No results	No results	Full match	Not the top hit	-2.93	388.175	388.174	387.166	24.768	1.28069e+08	1	6	0	0	0						5.49236e+07		5.30378e+07		7.74788e+07		4.12005e+07		1.28069e+08		5.82271e+07		6.0886e+07		5.94375e+07		1.01377e+08		1.05944e+08
Organic compounds	Organic acids and derivatives	Carboxylic acids and derivatives	Amino acids, peptides, and analogues	Oligopeptides	Livello III	ser-trp-lys	C20 H29 N5 O5	Not the top hit	No results	No results	No results	Full match	No results	-3.33	419.217	419.215	418.208	27.207	1.36874e+08	3	6	0	0	0						5.57329e+07	6.04223e+07	5.5492e+07	5.91215e+07	8.95482e+07	1.01271e+08	5.70212e+07	6.13957e+07	1.2295e+08	1.36874e+08	5.71488e+07	6.12875e+07	6.2324e+07	7.10987e+07	6.73058e+07	7.76248e+07	6.29613e+07	6.35904e+07	6.57143e+07	7.38855e+07
Organic compounds	Organic acids and derivatives	Carboxylic acids and derivatives	Amino acids, peptides, and analogues	Oligopeptides	Livello III	ser-trp-lys	C20 H29 N5 O5	Not the top hit	No results	No results	No results	Full match	No results	-2.89	419.217	419.216	418.208	26.354	5.07411e+07	1	6	0	0	0						2.44839e+07		2.39554e+07		4.46036e+07		1.97212e+07		5.07411e+07		2.86982e+07		2.66841e+07		3.19763e+07		2.86334e+07		3.35488e+07
Organic compounds	Organic acids and derivatives	Carboxylic acids and derivatives	Amino acids, peptides, and analogues	Oligopeptides	Livello III	trp-gln	C16 H20 N4 O4	Not the top hit	No results	No results	No results	Full match	No results	-4.23	332.148	332.147	331.14	28.723	4.92977e+07	4	6	0	0	0						416016	1.73968e+06	501567	1.73219e+06	1.24771e+06	2.11014e+06	1.23977e+06	1.76979e+06	1.24988e+06	1.94843e+06	400409	1.66149e+06	472074	1.70723e+06	712709	1.14098e+06	9.51148e+06	6.50493e+06	6.8825e+06	4.05975e+06
Organic compounds	Organic acids and derivatives	Carboxylic acids and derivatives	Amino acids, peptides, and analogues	Oligopeptides	Livello III	trp-glu-lys	C22 H31 N5 O6	Not the top hit	No results	No results	No results	Full match	No match	-3.46	461.227	461.226	462.233	19.018	3.19315e+07	1	125	0	0	0							1.87174e+07		1.82979e+07		2.66747e+07		1.8027e+07		2.60724e+07		2.56008e+07		2.64788e+07		2.58542e+07		2.09157e+07		2.4554e+07
Organic compounds	Organic acids and derivatives	Carboxylic acids and derivatives	Amino acids, peptides, and analogues	Oligopeptides	Livello III	tyr-pro-asn-gly	C20 H27 N5 O7	Not the top hit	No results	No results	No results	Full match	No results	-3.4	449.191	449.19	450.197	19.65	8.55943e+07	1	60	0	0	0							3.32248e+07		3.63232e+07		5.41801e+07		2.47169e+07		3.62683e+07		3.44386e+07		3.51104e+07		3.2997e+07		3.69524e+07		3.85874e+07
Organic compounds	Organic acids and derivatives	Carboxylic acids and derivatives	Amino acids, peptides, and analogues	Oligopeptides	Livello III	tyr-pro-gly-ile	C22 H32 N4 O6	Not the top hit	No results	No results	No results	Full match	No results	-2.74	448.232	448.231	466.265	28.933	4.18558e+09	5	96	0	0	0							8.15932e+06		7.43795e+06		5.51747e+06		5.09153e+07		7.63403e+07		1.86102e+06		1.67586e+06		1.55455e+06		1.52608e+08		1.09575e+08
Organic compounds	Organic acids and derivatives	Carboxylic acids and derivatives	Amino acids, peptides, and analogues	Oligopeptides	Livello III	val-gly-pro-gln	C17 H29 N5 O6	Not the top hit	No results	No results	No results	Full match	No results	-3.87	399.212	399.21	400.218	25.851	7.93794e+07	1	96	0	0	0							3.0291e+07		2.96127e+07		4.94924e+07		1.27295e+07		4.26072e+07		1.34365e+07		1.616e+07		1.40124e+07		1.76854e+07		2.04559e+07
Organic compounds	Organic acids and derivatives	Carboxylic acids and derivatives	Amino acids, peptides, and analogues	Oligopeptides	Livello III	γ-Glu-Glu	C10 H16 N2 O7	Full match	No results	No results	No results	Full match	Full match	-0.78	276.096	276.096	277.103	2.21	4.48053e+07	4	2	0	0	0						2.0306e+07	3.74291e+07	2.12397e+07	3.48922e+07	1.33201e+07	1.07878e+07	8.3048e+06	1.09738e+07	2.13232e+07	2.55343e+07	1.10852e+07	1.28711e+07	1.09768e+07	1.06082e+07	3.79076e+06	9.97057e+06	8.95858e+06	2.25664e+07	1.6478e+07	2.00687e+07
Organic compounds	Organic acids and derivatives	Carboxylic acids and derivatives	Amino acids, peptides, and analogues	Cyclic depsipeptides	Livello III	*Xenematide	C37 H38 N6 O6	No match	No results	No results	No results	No results	Full match	-3.31	662.285	662.283	661.276	31.137	2.30265e+07	2	0	0	0	0						1.0193e+07	8.20451e+06	1.11451e+07	8.9132e+06	2.30265e+07	1.67814e+07	1.45256e+07	1.19861e+07	3.15654e+06	2.9702e+06	1.88382e+07	1.36503e+07	2.10485e+07	1.55138e+07	1.17509e+07	9.52979e+06	1.97954e+07	1.63965e+07	1.91412e+07	1.4774e+07
Organic compounds	Organic acids and derivatives	Carboxylic acids and derivatives	Amino acids, peptides, and analogues	Cyclic Peptides	Livello III	*Chrysosporide	C26 H47 N5 O5	Full match	No results	No results	No results	No results	Full match	-3.02	509.358	509.356	510.363	38.117	7.32614e+07	1	0	0	0	0							3.48382e+07		3.61306e+07		3.39276e+07		3.93745e+07		2.58943e+07		4.652e+07		5.44052e+07		4.74768e+07		4.27455e+07		3.99896e+07
Organic compounds	Organic acids and derivatives	Carboxylic acids and derivatives	Amino acids, peptides, and analogues	Peptides	Livello III	*Desotamide D	C34 H52 N8 O8	No match	Invalid mass	No results	No results	No results	Full match	-3.22	700.391	700.389	699.381	36.028	1.33119e+08	1	0	1	0	0			63.7			6.9495e+07		6.83104e+07		5.88258e+07		8.05001e+07		6.87407e+07		1.02673e+08		9.72836e+07		9.68024e+07		9.242e+07		8.48932e+07
Organic compounds	Organic acids and derivatives	Carboxylic acids and derivatives	Amino acids, peptides, and analogues	Amino acids	Livello III	*Farylhydrazone A	C12 H13 N3 O5	Not the top hit	No results	No results	No results	No results	Full match	-3.63	279.086	279.085	280.092	1.914	3.04005e+07	1	0	0	0	0							5.94087e+06		6.8882e+06		1.4465e+07		1.77088e+07		814494		1.71725e+07		2.0944e+07		7.88423e+06		1.03698e+06		953636
Organic compounds	Organic acids and derivatives	Carboxylic acids and derivatives	Amino acids, peptides, and analogues	Amino acids	Livello III	*Leptosphaerin	C8 H11 N O5	Full match	No results	No results	No results	No results	Full match	-4.35	201.064	201.063	200.056	2.401	1.08281e+08	4	0	0	0	0						3.36206e+07	5.30142e+06	4.21943e+07	5.71613e+06	9.13278e+07	8.3649e+06	5.75985e+07	8.48495e+06	6.38573e+07	8.88837e+06	9.02806e+07	1.05489e+07	6.36153e+07	8.98172e+06	9.05496e+07	1.17666e+07	1.08281e+08	7.37821e+06	7.41434e+07	1.06959e+07
Organic compounds	Organic acids and derivatives	Carboxylic acids and derivatives	Amino acids, peptides, and analogues	Peptides	Livello III	Muraymycin B1	C49 H83 N11 O18	No match	No results	No results	No results	No results	Full match	-0.2	1113.59	1113.59	1114.6	29.322	4.7761e+07	1	0	0	0	0							749132		1.51192e+06		3.46248e+06		6.67164e+06		9.93513e+06		6.09106e+06		2.12032e+06		4.57322e+06		4.7761e+07		4.56166e+07
Organic compounds	Organic acids and derivatives	Carboxylic acids and derivatives	Amino acids, peptides, and analogues	Peptides	Livello III	*Propioxatin A	C17 H29 N3 O6	Not the top hit	No results	No results	No results	No results	Full match	-0.87	371.206	371.205	372.213	19.651	4.84617e+07	1	0	0	0	0							1.80409e+07		3.12366e+07		2.59297e+07		2.39628e+07		4.46331e+07		1.78038e+07		2.0389e+07		1.0851e+07		1.97404e+07		1.30303e+07
Organic compounds	Organic acids and derivatives	Carboxylic acids and derivatives	Amino acids, peptides, and analogues	Amino acids	Livello III	*Resorcinomycin A	C14 H20 N4 O5	Full match	No results	No results	No results	No results	Full match	-4.28	324.143	324.142	323.135	21.123	3.60868e+07	1	0	0	0	0						2.38449e+07		2.45524e+07		2.69573e+07		1.57694e+07		3.36415e+07		2.47054e+07		2.37949e+07		2.77944e+07		2.16728e+07		2.49639e+07
Organic compounds	Organic acids and derivatives	Carboxylic acids and derivatives	Amino acids, peptides, and analogues	Amino acids	Livello III	*Resorcinomycin B	C13 H18 N4 O5	Not the top hit	No results	No results	No results	No results	Full match	-4.12	310.128	310.126	309.119	19.074	7.29023e+07	1	0	0	0	0						3.19136e+07		3.01037e+07		1.23059e+07		1.51176e+07		3.70814e+07		3.98436e+07		3.39678e+07		6.12747e+07		8.78381e+06		9.10403e+06
Organic compounds	Organic acids and derivatives	Carboxylic acids and derivatives	Amino acids, peptides, and analogues	Amino acids	Livello III	*Sporovexin C	C15 H19 N O6	Not the top hit	No results	No results	No results	No results	Full match	-0.92	309.121	309.121	310.128	8.782	1.02486e+08	1	0	0	0	0							1.97717e+07		2.00263e+07		9.39715e+07		4.75869e+07		3.75675e+07		8.65789e+07		1.02486e+08		9.34963e+07		8.70722e+07		7.8033e+07
Organic compounds	Organic acids and derivatives	Carboxylic acids and derivatives	Amino acids, peptides, and analogues	Cyclic Peptides	Livello III	*Syringolin H	C25 H43 N5 O6	Full match	No results	No results	No results	No results	Full match	-3.02	509.321	509.32	510.327	29.114	2.44945e+07	1	0	0	0	0							5.69764e+06		6.62264e+06		1.91131e+07		2.42481e+07		8.99225e+06		8.45107e+06		7.54538e+06		8.80916e+06		6.88672e+06		8.91655e+06
Organic compounds	Organic acids and derivatives	Carboxylic acids and derivatives	Amino acids, peptides, and analogues	Amino acids	Livello III	WF-14865A ((1S,2S)-2-[[(2S,3S)-1-[3-(2-amino-1H-imidazol-5-yl)propylamino]-3-methyl-1-oxopentan-2-yl]carbamoyl]cyclopropane-1-carboxylic acid)	C17 H27 N5 O4	Not the top hit	No results	No results	No results	No results	Full match	-4.54	365.206	365.205	366.212	26.372	2.21963e+07	1	0	0	0	0							2.6668e+06		3.15563e+06		1.14094e+07		9.42677e+06		4.435e+06		1.08057e+07		1.22816e+07		1.17332e+07		1.11128e+07		1.24574e+07
Organic compounds	Organic acids and derivatives	Peptidomimetics	Depsipeptides	Cyclic depsipeptides	Livello III	*Bananamide F	C51 H90 N8 O14	No match	No results	No results	No results	No results	Full match	4.89	1038.66	1038.66	1039.67	35.367	2.54251e+07	1	0	0	0	0							1.34979e+06		870036		1.46002e+06		5.52953e+06		4.01615e+06		1.9392e+06		1.3548e+06		3.62031e+06		3.21198e+06		2.7824e+06
Organic compounds	Organic acids and derivatives	Peptidomimetics	Hybrid peptides		Livello III	[D-Asp3, (Z)- Dhb7]microcystin-HtyR	C52 H72 N10 O13	No match	No results	No results	No results	No results	Full match	-3.37	1044.53	1044.52	523.27	30.686	8.86401e+07	1	0	0	0	0							1.37866e+07		1.40394e+07		8.0852e+07		4.22251e+07		7.46167e+07		4.445e+07		4.67517e+07		4.97913e+07		4.11138e+07		3.93754e+07
Organic compounds	Alkaloids and derivatives	Not Available	Not Available	Alkaloids and derivatives	Livello IIa	Trigonelline	C7 H7 N O2	Full match	Full match	Full match	Partial match	Not the top hit	Partial match	0.05	137.048	137.048	138.055	2.042	2.73679e+09	3	8	8	1	14	98.1	9.9		90.3	Superpathway of chorismate metabolism;Superpathway of aromatic compound degradation via 2-oxopent-4-enoate;Anaerobic aromatic compound degradation (Thauera aromatica);Superpathway of aromatic amino acid biosynthesis;Superpathway of aromatic compound degradation via 3-oxoadipate;Other		2.49374e+09		2.43388e+09		2.43788e+09		1.8559e+09		2.24539e+09		1.56131e+09		1.66217e+09		1.62619e+09		1.82513e+09		1.90615e+09
Organic compounds	Alkaloids and derivatives	Harmala alkaloids	Not Available	Harmala alkaloids	Livello III	1-methyl-1,2,3,4-tetrahydro-β-carboline-3-carboxylic acid	C13 H14 N2 O2	Full match	No results	No results	No results	Full match	Partial match	-1.04	230.106	230.105	231.113	23.169	1.06318e+08	2	1	0	0	0						3.78152e+06	1.66279e+07	3.95598e+06	1.8377e+07	2.02792e+07	9.7337e+07	1.54993e+07	7.66544e+07	7.36517e+06	3.86896e+07	1.17451e+07	6.36349e+07	1.60988e+07	8.40889e+07	1.51806e+07	7.90932e+07	6.78796e+06	3.23751e+07	7.09671e+06	3.61248e+07
Organic compounds	Alkaloids and derivatives	Harmala alkaloids	Not Available	Harmala alkaloids	Livello III	1-methyl-1,2,3,4-tetrahydro-β-carboline-3-carboxylic acid	C13 H14 N2 O2	Full match	No results	No results	No results	Full match	Partial match	-0.53	230.106	230.105	231.113	19.941	3.29761e+08	2	1	0	0	0						4.74563e+06	5.54037e+07	8.44577e+06	5.76332e+07	4.56868e+07	2.85026e+08	3.47035e+07	2.3735e+08	1.37418e+07	3.5007e+07	2.77086e+07	1.88285e+08	3.81464e+07	2.46142e+08	3.65283e+07	1.93908e+08	1.44505e+07	9.94915e+07	1.66898e+07	1.12941e+08
Organic compounds	Alkaloids and derivatives	Harmala alkaloids	Not Available	Harmala alkaloids	Livello III	Flazin	C17 H12 N2 O4	Not the top hit	No results	No results	No results	Full match	Partial match	-0.29	308.08	308.08	309.087	29.206	1.00724e+09	4	1	0	0	0						9.15543e+06	3.18126e+07	1.07971e+07	4.07814e+07	3.78463e+08	1.00724e+09	1.96965e+08	5.78413e+08	7.1528e+07	2.08621e+08	1.90738e+08	5.90218e+08	2.22926e+08	6.46225e+08	1.93919e+08	5.70915e+08	1.13812e+08	3.3024e+08	1.46181e+08	3.60413e+08
Organic compounds	Alkaloids and derivatives	Harmala alkaloids	Harmala alkaloids		Livello III	Oxopropaline D	C15 H14 N2 O3	Full match	No results	No results	No results	No results	Full match	-0.38	270.1	270.1	269.093	28.832	7.46249e+07	3	0	0	0	0						4.34336e+06	5.71547e+06	5.50182e+06	6.51741e+06	6.55737e+07	7.46249e+07	3.21745e+07	4.09077e+07	1.25287e+07	1.33795e+07	2.23186e+07	2.39141e+07	2.65934e+07	2.98694e+07	2.39972e+07	2.84939e+07	1.36364e+07	1.59488e+07	1.66061e+07	1.90157e+07
Organic compounds	Alkaloids and derivatives	Harmala alkaloids	Not Available	Harmala alkaloids	Livello III	perlolyrine	C16 H12 N2 O2	Full match	No results	No results	No results	Full match	No results	-0.48	264.09	264.09	265.097	28.725	7.8034e+08	2	1	0	0	0						1.08857e+06	1.99265e+07	1.43701e+06	2.62645e+07	5.08464e+07	7.8034e+08	3.03119e+07	4.71461e+08	9.09018e+06	1.21554e+08	2.92514e+07	3.84174e+08	3.13301e+07	4.68086e+08	3.54784e+07	4.59008e+08	1.29723e+07	1.87628e+08	1.69354e+07	2.30526e+08
Organic compounds	Alkaloids and derivatives	Ergoline and derivatives	Lysergic acids and derivatives	Lysergic acids	Livello III	Lysergic acid	C16 H16 N2 O2	Full match	No results	No results	Partial match	No results	Full match	-0.72	268.121	268.121	269.128	26.957	2.56196e+07	1	0	0	0	1					Other		247554		265764		2.25019e+07		1.16023e+07		6.46537e+06		1.95285e+07		2.18303e+07		9.98139e+06		1.47641e+07		1.67534e+07
Organic compounds	Alkaloids and derivatives	Aporphines	Not Available	Aporphines	Livello III	Actinodaphnine	C18 H17 N O4	Not the top hit	No results	No results	No results	Full match	No results	-1.01	311.116	311.115	312.123	27.713	6.44393e+07	1	5	0	0	0							9.43406e+06		1.0509e+07		4.10826e+07		2.5556e+07		6.44393e+07		1.98048e+07		1.35059e+07		2.43648e+07		1.2974e+07		1.57525e+07
Organic compounds	Benzenoids	Phenols	1-hydroxy-4-unsubstituted benzenoids	1-hydroxy-4-unsubstituted benzenoids	Livello IIa	Norfenefrine	C8 H11 N O2	Full match	Full match	No results	Partial match	Partial match	Full match	0.15	153.079	153.079	136.076	26.503	3.3361e+08	2	5	1	0	1	69.9	48			Other		5.93927e+07		6.86019e+07		2.18794e+08		1.34874e+08		1.33596e+08		1.28316e+08		1.5848e+08		1.44921e+08		9.48623e+07		1.04512e+08
Organic compounds	Benzenoids	Phenols	Methoxyphenols	Shogaols	Livello IIa	Shogaol	C17 H24 O3	Full match	Full match	No results	No results	Full match	Partial match	-0.95	276.173	276.172	277.18	29.532	3.67271e+07	1	6	1	0	0	85.5	9.3					1.31731e+07		1.30133e+07		1.29642e+07		9.65297e+06		9.85165e+06		1.23981e+07		1.36178e+07		8.74357e+06		3.03261e+07		3.67271e+07
Organic compounds	Benzenoids	Phenols	Benzenediols	Catechols	Livello III	Kukoamine A	C28 H42 N4 O6	No match	No results	No results	No results	Full match	Not the top hit	-2.57	530.31	530.309	529.302	34.635	5.5679e+07	1	2	0	0	0						3.06712e+07		3.08097e+07		4.17922e+07		3.70257e+07		2.24091e+07		5.1898e+07		5.29967e+07		4.11359e+07		5.5679e+07		5.53659e+07
Organic compounds	Benzenoids	Phenols	Benzenediols	Catechols	Livello III	Kukoamine A	C28 H42 N4 O6	Not the top hit	No results	No results	No results	Full match	Partial match	-0.37	530.31	530.31	266.162	18.505	1.10217e+08	2	2	0	0	0							3.53432e+07		3.58027e+07		7.76873e+07		2.8647e+07		1.10217e+08		2.64294e+07		2.40856e+07		3.40071e+07		3.22206e+07		3.45594e+07
Organic compounds	Benzenoids	Phenols	Methoxyphenols	Methoxyphenols	Livello III	Sinapyl alcohol	C11 H14 O4	Not the top hit	No results	No results	Partial match	Full match	Full match	-3.57	210.089	210.088	209.081	28.351	2.03175e+07	1	8	0	0	1					Other	1.50245e+07		1.45844e+07		1.1917e+07		1.05501e+07		1.13015e+07		1.65982e+07		1.3989e+07		1.8257e+07		7.33652e+06		6.69373e+06
Organic compounds	Benzenoids	Phenol ethers	Not Available	Phenol ethers	Livello III	kresoxim-methyl	C18 H19 N O4	Full match	No results	No results	No results	Full match	Full match	-0.8	313.131	313.131	314.138	28.566	1.40272e+08	2	6	0	0	0						3.12987e+06	1.51153e+07	3.44566e+06	1.58988e+07	1.73058e+07	5.85125e+07	9.41265e+06	3.55702e+07	1.4964e+07	4.79633e+07	5.62956e+06	2.21197e+07	3.8564e+06	1.46615e+07	7.51977e+06	2.82266e+07	8.37527e+06	3.04431e+07	1.15336e+07	3.99586e+07
Organic compounds	Benzenoids	Benzene and substituted derivatives	Benzoic acids and derivatives	Salicylic acids	Livello IIa	Salicylic acid	C7 H6 O3	No results	Invalid mass	No results	No results	No results	No results	-10.15	138.032	138.03	137.023	27.698	2.07788e+08	1	0	3	0	0	71.5	8.6				9.31262e+07		9.36145e+07		2.07788e+08		4.27176e+07		1.58484e+08		8.00508e+07		7.04629e+07		7.52928e+07		1.40865e+08		1.30917e+08
Organic compounds	Benzenoids	Benzene and substituted derivatives	Benzoic acids and derivatives		Livello IIa	Tolycaine	C15 H22 N2 O3	Full match	Full match	Partial match	No results	Partial match	Partial match	-0.6	278.163	278.163	279.17	26.331	5.78983e+07	2	4	1	1	0	66.2	8.3		75.1		1931847769	3970069299	1828035915	5.61303e+06	3035872252	1.14809e+07	2676975804	6908412547	1.12529e+07	2.90929e+07	1.26062e+07	3.41533e+07	1.15681e+07	3.18451e+07	1.22005e+07	3.33373e+07	1.07128e+07	2.21827e+07	1.19018e+07	2.72555e+07
Organic compounds	Benzenoids	Benzene and substituted derivatives	Benzyl alcohols	Benzyl alcohols	Livello III	*(±)-Albuterol	C13 H21 N O3	Full match	No results	No results	No results	Full match	Full match	-0.87	239.152	239.152	240.159	27.661	9.2639e+07	1	2	0	0	0							1.94039e+07		9.6292e+06		9.2639e+07		3.3819e+07		8.26379e+07		4.01406e+07		4.53731e+07		2.97033e+07		4.04458e+07		4.57302e+07
Organic compounds	Benzenoids	Benzene and substituted derivatives	Aniline and substituted anilines	Aniline and substituted anilines	Livello III	4-Anilinophenol	C12 H11 N O	Full match	No results	No results	No results	Full match	Partial match	-0.12	185.084	185.084	186.091	9.219	2.1495e+08	2	2	0	0	0							1.0924e+08		1.09798e+08		9.37449e+07		7.32093e+07		7.76852e+07		9.74114e+07		1.16464e+08		8.34232e+07		1.09496e+08		1.08742e+08
Organic compounds	Benzenoids	Benzene and substituted derivatives	Benzoic acids and derivatives	Salicylic acids	Livello III	anacardic acid	C22 H36 O3	Not the top hit	No results	No results	No results	Full match	Not the top hit	-0.96	348.266	348.266	349.273	33.173	7.50677e+07	1	5	0	0	0							6.76789e+06		1.4305e+07		1.6078e+07		4.32067e+07		2.03601e+07		2.25752e+07		1.35588e+07		1.90384e+07		8.76814e+06		2.00693e+07
Organic compounds	Benzenoids	Benzene and substituted derivatives	Benzophenones	Benzophenones	Livello III	*Nepafenac	C15 H14 N2 O2	Full match	No results	No results	No results	Full match	Full match	-0.89	254.106	254.105	255.113	12.383	5.03141e+07	1	1	0	0	0							119717		211845		3.20903e+06		2.8422e+06		7.42494e+06		1.93045e+06		2.45267e+06		3.68051e+06		909553		1.88034e+06
Organic compounds	Benzenoids	Benzene and substituted derivatives	Styrenes	Styrenes	Livello III	Styrene	C8 H8	Full match	No results	No results	No results	Full match	Full match	3.32	104.063	104.063	105.07	11.173	4.30376e+08	2	1	0	0	0							2.9785e+08		2.76033e+08		3.18034e+08		3.19181e+08		3.46633e+08		3.96069e+08		4.30376e+08		3.8884e+08		4.23744e+08		3.76531e+08
Organic compounds	Benzenoids	Benzene and substituted derivatives	Xylenes	m-Xylenes	Livello III	Tocainide	C11 H16 N2 O	Full match	No results	No results	No results	Full match	Partial match	0.24	192.126	192.126	193.134	13.344	1.07338e+08	1	1	0	0	0							2.73865e+07		2.78622e+07		7.68513e+07		4.50221e+07		7.41358e+07		3.87803e+07		4.81174e+07		4.61174e+07		4.75913e+07		5.0668e+07
Organic compounds	Benzenoids	Benzene and substituted derivatives	Benzoic acids and derivatives	Benzamides	Livello III	P-O-(3,3-dimethylallyl)benzamide	C12 H15 N O	Full match	No results	No results	No results	No results	Full match	0.12	189.115	189.115	207.149	15.052	2.79158e+08	2	0	0	0	0							1.13245e+08		1.082e+08		2.00285e+08		1.27184e+08		2.02438e+08		1.57093e+08		1.16201e+08		1.91467e+08		1.34291e+08		1.32791e+08
Organic compounds	Benzenoids	Benzene and substituted derivatives	Phenylacetaldehydes	Phenylacetaldehydes	Livello III	(2E)-5-methyl-2-phenylhex-2-enal	C13 H16 O	Full match	No results	No results	No results	Full match	Partial match	-0.52	188.12	188.12	189.127	28.193	5.59835e+07	1	7	0	0	0							1.68411e+07		1.9721e+07		5.32152e+07		3.57132e+07		3.27796e+07		2.86377e+07		3.67128e+07		2.91737e+07		3.18064e+07		3.10489e+07
Organic compounds	Benzenoids	Benzene and substituted derivatives	Phenylacetaldehydes	Phenylacetaldehydes	Livello III	(2E)-5-methyl-2-phenylhex-2-enal	C13 H16 O	Full match	No results	No results	No results	Full match	Partial match	-0.26	188.12	188.12	189.127	29.053	4.54956e+07	1	7	0	0	0							1.60557e+07		1.68635e+07		4.06274e+07		3.15871e+07		3.2584e+07		2.99867e+07		3.32829e+07		2.94261e+07		2.51389e+07		2.60299e+07
Organic compounds	Benzenoids	Benzene and substituted derivatives	Diphenylmethanes	Diphenylmethanes	Livello III	*Verimol F	C17 H20 O3	Not the top hit	No results	No results	No results	Full match	Partial match	-0.21	272.141	272.141	271.134	29.476	2.99989e+07	2	2	0	0	0						130885	240171	125262	225865	132112	250319	125696	232592	128898	237728	150694	244398	144033	260247	136136	255251	132880	260305	140775	246945
Organic compounds	Benzenoids	Anthracenes	Anthraquinones	Anthraquinones	Livello III	*Mitoxantrone	C22 H28 N4 O6	Not the top hit	No results	No results	No results	Full match	No match	-2.77	444.201	444.2	443.192	19.02	6.48802e+07	1	2	0	0	0						4.22878e+07		4.17913e+07		5.48013e+07		4.32558e+07		5.66041e+07		5.7247e+07		5.86232e+07		6.065e+07		5.03646e+07		5.49431e+07
Organic compounds	Benzenoids	Anthracenes	Anthraquinones		Livello III	Rubellin F	C30 H24 O10	Full match	No results	No results	No results	No results	Full match	0.21	544.137	544.137	543.13	28.959	6.42867e+07	1	0	0	0	0						168297		262641		2.08039e+07		2.21794e+07		6.42867e+07		8.95585e+06		2.91191e+06		1.51679e+07		1.87317e+07		2.16616e+07
Organic compounds	Benzenoids	Naphthalenes	Not Available	Naphthalenes	Livello IIa	Naphthalen-2-amine	C10 H9 N	Full match	Not the top hit	No results	No results	Full match	Full match	0.12	143.073	143.074	144.081	16.732	2.4105e+09	2	2	2	0	0	86.9	9.3					1.83374e+09		1.68624e+09		7.15887e+07		2.02106e+08		3.91786e+08		3.23213e+08		3.63659e+08		3.42226e+08		8.7194e+08		7.73927e+08
Organic compounds	Benzenoids	Fluorenes	Not Available	Fluorenes	Livello III	Veratramine	C27 H39 N O2	No match	No results	No results	No results	Full match	Partial match	2.82	409.298	409.299	410.307	35.657	4.72825e+07	1	1	0	0	0							2.57138e+07		2.4541e+07		2.08876e+07		2.50635e+07		2.35445e+07		2.70869e+07		2.98622e+07		2.4228e+07		3.15422e+07		3.28616e+07
Inorganic compounds	Homogeneous non-metal compounds	Non-metal oxoanionic compounds	Non-metal phosphates	Non-metal phosphates	Livello III	dCt	C18 H28 O4	Full match	No results	No results	No results	Full match	Partial match	-1.23	308.199	308.198	309.206	30.548	6.5554e+07	1	33	0	0	0							1.14171e+07		1.21243e+07		9.10295e+06		3.88179e+06		5.85751e+06		1.1719e+07		1.55492e+07		5.93632e+06		4.40313e+07		5.1461e+07
Inorganic compounds	Homogeneous non-metal compounds	Non-metal oxoanionic compounds	Non-metal phosphates	Non-metal phosphates	Livello III	dCt	C18 H28 O4	Not the top hit	No results	No results	No results	Full match	Partial match	-1.16	308.199	308.198	309.206	29.532	1.01223e+08	1	33	0	0	0							3.39935e+07		3.12824e+07		3.07178e+07		2.13585e+07		2.05236e+07		3.07855e+07		3.55315e+07		1.97119e+07		7.70605e+07		9.97098e+07
Organic compounds	Lipids and lipid-like molecules	Fatty Acyls	Fatty acids and conjugates	Hydroxy fatty acids	Livello IIa	2-Isopropylmalic acid	C7 H12 O5	No results	Invalid mass	Invalid mass	No results	No results	No results	-6.46	176.068	176.067	175.06	17.342	6.20999e+08	1	0	1	1	0	85.7	9.3		84.1		2.39843e+07		2.41573e+07		6.76555e+07		4.77725e+07		3.06964e+07		6.86271e+07		5.46993e+07		7.13247e+07		5.0226e+07		4.29318e+07
Organic compounds	Lipids and lipid-like molecules	Fatty Acyls	Fatty acids and conjugates	Glycerolipids	Livello IIa	NP-008882 ([2-hydroxy-3-[(2R,3R,4S,5R,6R)-3,4,5-trihydroxy-6-(hydroxymethyl)oxan-2-yl]oxypropyl] (9Z,12Z)-octadeca-9,12-dienoate)	C27 H48 O9	Not the top hit	Full match	No results	No results	Full match	Full match	-0.08	516.33	516.33	517.337	35.8	3.71618e+08	5	2	1	0	0	76.9	48.2				2.08226e+08	2.61133e+08	2.07216e+08	2.57016e+08	1.75143e+08	2.13685e+08	2.95083e+08	3.50243e+08	2.23268e+08	2.57929e+08	2.99967e+08	3.56938e+08	3.26046e+08	3.71618e+08	2.84988e+08	3.56144e+08	2.743e+08	3.08118e+08	2.34575e+08	2.64817e+08
Organic compounds	Lipids and lipid-like molecules	Fatty Acyls	Fatty acids and conjugates	Dicarboxylic acids	Livello III	floionic acid	C18 H34 O6	Not the top hit	No results	No results	No results	Full match	Not the top hit	-0.25	346.236	346.235	345.228	28.711	4.37951e+07	1	5	0	0	0						1.14952e+07		8.31765e+06		2.10384e+07		2.45415e+07		1.37374e+07		1.92758e+07		1.71055e+07		2.48444e+07		1.25291e+07		1.46685e+07
Organic compounds	Lipids and lipid-like molecules	Fatty Acyls	Fatty acids and conjugates	Dicarboxylic acids	Livello III	2,3-Pentadienedioic acid	C5 H4 O4	Full match	No results	No results	No results	Full match	Full match	1.24	128.011	128.011	129.018	2.409	3.8291e+08	2	1	0	0	0							3.16205e+08		3.26962e+08		3.24141e+08		2.93446e+08		3.8291e+08		2.46324e+08		2.2388e+08		2.75144e+08		2.49786e+08		2.50283e+08
Organic compounds	Lipids and lipid-like molecules	Fatty Acyls	Fatty acids and conjugates	Dicarboxylic acids	Livello III	2-Hydroxy-7-methyloctanedioic acid	C9 H16 O5	Full match	No results	No results	No results	Full match	Full match	0.17	204.1	204.1	205.107	24.098	4.20801e+08	3	3	0	0	0							8.07711e+06		8.1532e+06		8.80066e+06		1.08199e+07		1.13015e+07		7.87538e+06		7.47852e+06		7.53289e+06		2.47902e+07		2.30139e+07
Organic compounds	Lipids and lipid-like molecules	Fatty Acyls	Fatty acids and conjugates	Dicarboxylic acids	Livello III	2-Hydroxy-7-methyloctanedioic acid	C9 H16 O5	Full match	No results	No results	No results	Full match	Full match	0.19	204.1	204.1	187.097	24.836	2.04815e+08	3	3	0	0	0							9.65833e+06		9.91018e+06		1.12992e+07		1.11293e+07		6.50596e+06		1.03467e+07		1.05039e+07		1.06846e+07		1.63526e+07		1.76945e+07
Organic compounds	Lipids and lipid-like molecules	Fatty Acyls	Fatty acids and conjugates	Unsaturated fatty acids	Livello III	Isanic acid	C18 H26 O2	Not the top hit	No results	No results	No results	Full match	Not the top hit	-1.02	274.193	274.193	275.2	29.016	6.35018e+07	2	27	0	0	0							3.78111e+07		3.76379e+07		3.76249e+07		3.46988e+07		4.64474e+07		4.50803e+07		4.65294e+07		4.57773e+07		4.92445e+07		4.79289e+07
Organic compounds	Lipids and lipid-like molecules	Fatty Acyls	Fatty acids and conjugates	Medium-chain fatty acids	Livello III	2-Hydroxyadipic acid	C6 H10 O5	Full match	No results	No results	Partial match	Full match	Full match	-0.27	162.053	162.053	163.06	2.081	6.08172e+09	5	10	0	0	4					Other		3.09116e+09		2.03795e+09		3.1344e+09		2.39998e+09		5.25488e+09		6.08172e+09		6.00816e+09		3.59042e+09		5.97068e+09		5.62888e+09
Organic compounds	Lipids and lipid-like molecules	Fatty Acyls	Fatty acids and conjugates	Medium-chain fatty acids	Livello III	8-[(Aminomethyl)sulfanyl]-6-sulfanyloctanoic acid	C9 H19 N O2 S2	Not the top hit	No results	No results	No results	Full match	No match	-4.67	237.086	237.085	238.092	2.576	3.83109e+07	1	1	0	0	0							1.89032e+07		1.89511e+07		1.69888e+06		5.88018e+06		1.63142e+07		3.13088e+07		2.86108e+07		1.84979e+07		3.83109e+07		2.99796e+07
Organic compounds	Lipids and lipid-like molecules	Fatty Acyls	Fatty acids and conjugates	Straight chain fatty acids	Livello III	Allylacetic acid	C5 H8 O2	Full match	Invalid mass	No results	No results	Full match	Not the top hit	2.48	100.052	100.053	118.087	2.403	8.41251e+08	3	23	3	0	0	79.1	9					5.42959e+08		5.42036e+08		5.3222e+08		5.04506e+08		5.16362e+08		4.37562e+08		4.35946e+08		4.72018e+08		4.26906e+08		3.65726e+08
Organic compounds	Lipids and lipid-like molecules	Fatty Acyls	Fatty acids and conjugates	Long-chain fatty acids	Livello III	Furan Fatty Acid F5	C21 H36 O3	Not the top hit	No results	No results	No results	Full match	Not the top hit	-2.04	336.266	336.266	337.273	37.427	4.15652e+07	1	9	0	0	0							2.26284e+07		2.29676e+07		1.55136e+07		2.21662e+07		2.62459e+07		3.72309e+07		3.85549e+07		3.43914e+07		3.70025e+07		3.74923e+07
Organic compounds	Lipids and lipid-like molecules	Fatty Acyls	Fatty acids and conjugates	Long-chain fatty acids	Livello III	Nonadecanedioic acid	C19 H36 O4	Full match	No results	No results	No results	Full match	Not the top hit	-1.34	328.261	328.261	329.268	36.628	1.0924e+08	4	5	0	0	0							4.24519e+07		4.16779e+07		2.23315e+07		3.07429e+07		3.96421e+07		5.13264e+07		5.86374e+07		4.9988e+07		3.63246e+07		3.70781e+07
Organic compounds	Lipids and lipid-like molecules	Fatty Acyls	Fatty acids and conjugates	Long-chain fatty acids	Livello III	Pentadecanedioic acid	C15 H28 O4	Full match	No results	No results	No results	Full match	Partial match	-0.95	272.199	272.199	273.206	36.543	1.0878e+08	1	3	0	0	0							392829		326060		2.06252e+06		2.87676e+06		1.68047e+07		305113		335367		316409		320800		329521
Organic compounds	Lipids and lipid-like molecules	Fatty Acyls	Fatty acids and conjugates	Long-chain fatty acids	Livello III	Pyrenulic acid B	C26 H36 O2	Not the top hit	No results	No results	No results	No results	Full match	3.32	380.272	380.273	381.28	38.539	5.6039e+08	3	0	0	0	0							3.0953e+08		3.44796e+08		2.3852e+08		3.90322e+08		3.45996e+08		5.20928e+08		5.6039e+08		5.17993e+08		5.34747e+08		5.35762e+08
Organic compounds	Lipids and lipid-like molecules	Fatty Acyls	Fatty acids and conjugates	Long-chain fatty acids	Livello III	15-Hydroxypentadecanoic acid	C15 H30 O3	Full match	No results	No results	No results	Full match	Not the top hit	-1.1	258.219	258.219	259.227	34.336	1.1653e+08	3	12	0	0	0							1.12808e+06		5.25031e+06		1.47158e+06		8.97724e+06		1.90938e+06		973886		2.03399e+06		1.18515e+06		6.52776e+06		6.52323e+06
Organic compounds	Lipids and lipid-like molecules	Fatty Acyls	Fatty acids and conjugates	Long-chain fatty acids	Livello III	10,16-Dihydroxyhexadecanoic acid	C16 H32 O4	Full match	No results	No results	No results	Full match	Full match	0.02	288.23	288.23	287.223	29.453	9.94969e+07	4	7	0	0	0						2.52472e+06	1.30155e+06	2.57391e+06	1.07985e+06	1.31729e+07	6.60428e+06	8.95407e+06	4.32684e+06	1.00118e+07	3.61329e+06	9.94969e+07	4.82479e+07	4.64586e+07	2.33477e+07	1.4986e+07	7.3698e+06	2.66055e+07	1.4064e+07	2.69065e+07	1.32172e+07
Organic compounds	Lipids and lipid-like molecules	Fatty Acyls	Fatty acids and conjugates	Long-chain fatty acids	Livello III	(−)-pinellic acid	C18 H34 O5	Full match	No results	No results	No results	Full match	Full match	0.26	330.241	330.241	329.233	29.351	4.79195e+08	1	28	0	0	0						9.98295e+07		1.04588e+08		1.63601e+08		9.50052e+07		9.46483e+07		1.50476e+08		1.58507e+08		1.24029e+08		1.27591e+08		1.47456e+08
Organic compounds	Lipids and lipid-like molecules	Fatty Acyls	Fatty acyl glycosides		Livello III	ascr#12 (5R-(3,6-dideoxy-alpha-L-arabino-hexopyranosyloxy)-hexanoic acid)	C12 H22 O6	Full match	No results	No results	No results	Full match	Not the top hit	-0.48	262.142	262.142	245.138	27.69	2.18809e+09	4	3	0	0	0							8.61652e+06		6.18864e+06		6.41501e+06		1.76236e+07		3.25462e+07		4.20819e+06		5.26775e+06		4.74571e+06		6.85533e+07		6.15171e+07
Organic compounds	Lipids and lipid-like molecules	Fatty Acyls	Fatty acyl glycosides		Livello III	ascr#12 (5R-(3,6-dideoxy-alpha-L-arabino-hexopyranosyloxy)-hexanoic acid)	C12 H22 O6	Full match	No results	No results	No results	Full match	Not the top hit	-0.3	262.142	262.142	245.138	27.42	2.38668e+09	4	3	0	0	0							9.61493e+06		7.09326e+06		1.0711e+07		1.90146e+07		6.86308e+07		3.05496e+06		4.0543e+06		4.31388e+06		1.59439e+08		1.21591e+08
Organic compounds	Lipids and lipid-like molecules	Fatty Acyls	Fatty acyl glycosides		Livello III	bhas#10 (3R-hydroxy-8R-(3,6-dideoxy-alpha-L-arabino-hexopyranosyloxy)-nonanoic acid)	C15 H28 O7	Not the top hit	No results	No results	No results	Full match	Not the top hit	3.38	320.183	320.185	321.192	25.525	2.54614e+07	1	2	0	0	0							4.37506e+06		4.7931e+06		1.07914e+07		5.57499e+06		8.0861e+06		7.27517e+06		9.97165e+06		1.01353e+07		1.13097e+07		1.32292e+07
Organic compounds	Lipids and lipid-like molecules	Fatty Acyls	Fatty acyl glycosides	Fatty acyl glycosides of mono- and disaccharides [FA1301]	Livello III	{(1R,2R)-2-[(2Z)-5-(β-D-glucopyranosyloxy)pent-2-en-1-yl]-3-oxocyclopentyl}acetic acid	C18 H28 O9	Not the top hit	No results	No results	No results	Full match	Full match	0.27	388.173	388.173	387.166	23.642	5.13496e+07	1	8	0	0	0						2.51284e+07		2.46135e+07		3.4835e+07		1.83835e+07		5.04964e+07		2.45477e+07		2.99809e+07		2.52939e+07		4.0304e+07		4.75629e+07
Organic compounds	Lipids and lipid-like molecules	Fatty Acyls	Fatty acyl glycosides	Fatty acyl glycosides of mono- and disaccharides [FA1301]	Livello III	{(1R,2R)-2-[(2Z)-5-(β-D-glucopyranosyloxy)pent-2-en-1-yl]-3-oxocyclopentyl}acetic acid	C18 H28 O9	Not the top hit	No results	No results	No results	Full match	Full match	0.47	388.173	388.174	387.166	22.369	1.44055e+08	1	8	0	0	0						6.90469e+07		6.60338e+07		1.06424e+08		5.86785e+07		1.44055e+08		7.11194e+07		8.00835e+07		7.31079e+07		1.16234e+08		1.23054e+08
Organic compounds	Lipids and lipid-like molecules	Fatty Acyls	Fatty acyl glycosides		Livello III	(−)-11-hydroxy-9,10-dihydrojasmonic acid 11-β-D-glucoside	C18 H30 O9	Full match	No results	No results	No results	Full match	Full match	-0.33	390.189	390.189	389.182	28.836	9.10748e+08	6	38	0	0	0						1.96109e+06	6.53968e+06	1.96605e+06	6.15682e+06	3.64107e+06	1.18436e+07	5.41409e+06	2.49778e+07	4.90121e+06	2.13398e+07	1.18668e+06	2.71895e+06	895932	2.06707e+06	1.26823e+06	1.75229e+06	2.06831e+07	8.91429e+07	1.43409e+07	6.27147e+07
Organic compounds	Lipids and lipid-like molecules	Fatty Acyls	Fatty acyl glycosides		Livello III	(−)-11-hydroxy-9,10-dihydrojasmonic acid 11-β-D-glucoside	C18 H30 O9	Full match	No results	No results	No results	Full match	Full match	0.23	390.189	390.189	389.182	25.784	2.43676e+07	1	38	0	0	0						1.41399e+07		1.57649e+07		2.43676e+07		1.08515e+07		2.01198e+07		6.86447e+06		1.07781e+07		1.123e+07		1.92029e+07		2.14654e+07
Organic compounds	Lipids and lipid-like molecules	Fatty Acyls	Fatty acyl glycosides	Fatty acyl glycosides of mono- and disaccharides	Livello III	12-hydroxyjasmonic acid 12-O-β-D-glucoside	C19 H30 O8	No match	No results	No results	No results	Full match	Full match	-0.79	386.194	386.194	387.201	23.917	4.25539e+07	2	1	0	0	0							2.04857e+07		1.83294e+07		2.44404e+07		1.92968e+07		3.04809e+07		2.29455e+07		2.52855e+07		2.65499e+07		2.57453e+07		2.28535e+07
Organic compounds	Lipids and lipid-like molecules	Fatty Acyls	Lineolic acids and derivatives	Jasmonic acids	Livello III	(−)-trans-Methyl dihydrojasmonate	C13 H22 O3	Full match	Not the top hit	No results	No results	Full match	Partial match	-0.81	226.157	226.157	227.164	30.288	2.47657e+08	2	10	2	0	0	64.6	47.1					7.90189e+07		6.2976e+07		4.74788e+07		2.87555e+07		6.33939e+07		7.22925e+07		7.63191e+07		3.79934e+07		1.62265e+08		2.0223e+08
Organic compounds	Lipids and lipid-like molecules	Fatty Acyls	Lineolic acids and derivatives	Jasmonic acids	Livello III	Methyl Jasmonate	C13 H20 O3	Full match	Partial match	No results	No results	Full match	Full match	-0.51	224.141	224.141	225.148	26.32	2.23981e+08	2	16	2	0	0	73.6	70.5	63.8				9.94945e+07		1.16087e+08		2.23112e+08		1.60838e+08		1.43245e+08		1.39775e+08		1.70758e+08		1.45139e+08		1.51239e+08		1.50016e+08
Organic compounds	Lipids and lipid-like molecules	Fatty Acyls	Lineolic acids and derivatives	Lineolic acids and derivatives	Livello III	13-KODE	C18 H30 O3	Full match	No results	No results	Partial match	Full match	Full match	-1.08	294.219	294.219	295.226	37.712	4.79644e+07	1	77	0	0	1					Superpathway of lipoxygenase		1.50478e+06		1.35341e+06		5.63448e+06		2.925e+06		3.18368e+06		8.63179e+06		1.34517e+07		1.24545e+07		7.06596e+06		9.79518e+06
Organic compounds	Lipids and lipid-like molecules	Fatty Acyls	Lineolic acids and derivatives	Lineolic acids and derivatives	Livello IIa	9-Oxo-ODE	C18 H30 O3	Full match	Full match	No results	Partial match	Full match	Full match	-0.77	294.219	294.219	295.227	32.219	8.22467e+08	4	77	6	0	1	87.6	80.6			Superpathway of lipoxygenase	1.14863e+07	2.10983e+08	1.25951e+07	2.19339e+08	1.21565e+07	2.5275e+08	6.593e+06	1.84934e+08	1.00145e+07	1.53541e+08	2.4949e+07	3.93452e+08	2.29749e+07	3.71475e+08	1.33383e+07	2.70379e+08	1.06283e+07	1.32396e+08	1.2152e+07	1.65256e+08
Organic compounds	Lipids and lipid-like molecules	Fatty Acyls	Lineolic acids and derivatives	Lineolic acids and derivatives	Livello IIa	9-Oxo-ODE	C18 H30 O3	Full match	Not the top hit	No results	Partial match	Full match	Full match	-0.6	294.219	294.219	295.227	31.833	3.17577e+08	4	77	6	0	1	83.4	52.1			Superpathway of lipoxygenase	9319129194	148635058	9723938969	1.49324e+08	1.41607e+07	209827239	6894346717	8.94875e+07	3837868576	4.32914e+07	1.09791e+07	1.73537e+08	1.22398e+07	1.89892e+08	6737407728	8.4769e+07	7638080785	1.07003e+08	8509879731	1.15224e+08
Organic compounds	Lipids and lipid-like molecules	Fatty Acyls	Lineolic acids and derivatives	Lineolic acids and derivatives	Livello III	1-Monolinolein	C21 H38 O4	Full match	No results	No results	No results	Full match	Full match	-0.44	354.277	354.277	355.284	38.535	3.54124e+09	5	7	0	0	0							1.70794e+09		1.92547e+09		1.25264e+09		2.16205e+09		1.90766e+09		3.19506e+09		3.54124e+09		3.14781e+09		3.34757e+09		3.36579e+09
Organic compounds	Lipids and lipid-like molecules	Fatty Acyls	Lineolic acids and derivatives	Lineolic acids and derivatives	Livello III	Linolenelaidic acid	C18 H30 O2	Full match	No results	No results	Full match	Full match	Full match	-0.69	278.225	278.224	277.217	38.692	1.3309e+08	4	76	0	0	1					Superpathway of lipoxygenase	2.02774e+06	3.74369e+07	4.31178e+06	4.56873e+07	1.20917e+07	1.01728e+08	8.62859e+06	7.4489e+07	3.39705e+06	4.00939e+07	6.60484e+06	6.24192e+07	9.83545e+06	8.91204e+07	8.19119e+06	7.54527e+07	1.28317e+07	9.82846e+07	1.46719e+07	1.19319e+08
Organic compounds	Lipids and lipid-like molecules	Fatty Acyls	Lineolic acids and derivatives	Lineolic acids and derivatives	Livello IIa	(E)-parinaric acid	C18 H28 O2	Full match	Invalid mass	No results	No results	Full match	Not the top hit	-0.84	276.209	276.209	277.216	32.826	1.07943e+08	2	79	1	0	0	68.2	8.4					2.9569e+07		3.12448e+07		6.87458e+07		1.07943e+08		2.77487e+07		3.65664e+07		3.48037e+07		4.33948e+07		1.95877e+07		1.90868e+07
Organic compounds	Lipids and lipid-like molecules	Fatty Acyls	Lineolic acids and derivatives	Lineolic acids and derivatives	Livello IIa	(E)-parinaric acid	C18 H28 O2	Full match	No results	No results	No results	Full match	Full match	-1.21	276.209	276.209	277.216	31.129	5.2343e+07	1	79	0	0	0							1.68917e+07		1.56228e+07		2.34954e+07		2.10456e+07		1.34465e+07		1.74015e+07		1.92186e+07		1.66237e+07		1.61158e+07		1.68766e+07
Organic compounds	Lipids and lipid-like molecules	Fatty Acyls	Lineolic acids and derivatives	Lineolic acids and derivatives	Livello IIa	1-Linoleoyl glycerol	C21 H38 O4	Full match	Full match	No results	No results	Full match	Full match	-1.29	354.277	354.277	355.284	35.8	8.89657e+07	2	7	2	0	0	87.1	80.3	75.4				6.18974e+07		5.82009e+07		4.84108e+07		8.12248e+07		5.8331e+07		7.71755e+07		8.46477e+07		8.38163e+07		6.83165e+07		6.33741e+07
Organic compounds	Lipids and lipid-like molecules	Fatty Acyls	Lineolic acids and derivatives	Lineolic acids and derivatives	Livello IIa	1-Linoleoyl glycerol	C21 H38 O4	Full match	Full match	No results	No results	Full match	Full match	-1.44	354.277	354.276	355.284	37.462	1.95835e+08	4	7	2	0	0	85	78.8	70.7				111198057		1.1e+08		6.92419e+07		1.08005e+08		1.27399e+08		1.85418e+08		194996009		1.71522e+08		1.82195e+08		1.82585e+08
Organic compounds	Lipids and lipid-like molecules	Fatty Acyls	Eicosanoids	Prostaglandins and related compounds	Livello III	2,3-Dinor-6-oxoprostaglandin F1α	C18 H30 O6	Not the top hit	No results	No results	No results	Full match	Not the top hit	-1.11	342.204	342.204	343.211	34.102	2.31248e+07	1	5	0	0	0							1.30363e+06		1.88326e+06		2.26698e+06		3.30403e+06		9.85857e+06		1.7647e+06		1.86948e+06		1.83586e+06		9.21678e+06		6.41505e+06
Organic compounds	Lipids and lipid-like molecules	Fatty Acyls	Eicosanoids	Prostaglandins and related compounds	Livello III	12-oxo Phytodienoic Acid	C18 H28 O3	Full match	No results	No results	Partial match	Full match	Full match	-1.25	292.204	292.203	293.211	31.234	1.00626e+08	2	30	0	0	1					Superpathway of lipoxygenase		3.28329e+07		3.23925e+07		4.69404e+07		3.15083e+07		2.86166e+07		4.67506e+07		4.13349e+07		3.08856e+07		3.53735e+07		4.20377e+07
Organic compounds	Lipids and lipid-like molecules	Fatty Acyls	Fatty acid esters	Acyl carnitines	Livello III	2-Hexenoylcarnitine	C13 H23 N O4	Full match	No results	No results	No results	Full match	Partial match	-0.65	257.163	257.163	258.17	27.197	2.05224e+08	1	2	0	0	0							9.11747e+07		9.17478e+07		1.64392e+08		9.5215e+07		2.05224e+08		1.02053e+08		1.09158e+08		1.13611e+08		1.10638e+08		1.0838e+08
Organic compounds	Lipids and lipid-like molecules	Fatty Acyls	Fatty acid esters	Acyl carnitines	Livello III	C14-Carnitine	C21 H41 N O4	Full match	Invalid mass	No results	No results	Full match	Partial match	-0.14	371.304	371.304	372.311	38.551	1.62097e+09	1	3	1	0	0			64.7				7.76558e+08		8.64889e+08		5.68822e+08		9.74642e+08		8.6213e+08		1.45027e+09		1.62097e+09		1.42307e+09		1.54345e+09		1.5539e+09
Organic compounds	Lipids and lipid-like molecules	Fatty Acyls	Fatty acid esters	Fatty acid esters	Livello III	Diethyl 2-hydroxypentanedioate	C9 H16 O5	Full match	No results	No results	No results	Full match	Full match	-3.86	204.1	204.099	203.092	24.084	6.21972e+07	1	3	0	0	0						250744		113625		1.14955e+06		863948		988185		109111		111175		119720		1.52871e+06		1.51764e+06
Organic compounds	Lipids and lipid-like molecules	Fatty Acyls	Fatty acid esters	Fatty acid esters	Livello III	Diethyl 2-hydroxypentanedioate	C9 H16 O5	Full match	No results	No results	No results	Full match	Full match	-3.72	204.1	204.099	203.092	24.847	3.64454e+07	1	3	0	0	0						150562		198130		223222		225161		174653		172399		321708		335372		933142		755827
Organic compounds	Lipids and lipid-like molecules	Fatty Acyls	Fatty acid esters	Fatty acid esters	Livello III	DOA	C22 H42 O4	Full match	No results	No results	No results	Full match	Full match	-0.63	370.308	370.308	371.315	33.103	1.03143e+08	1	9	0	0	0							9.44023e+06		9.78436e+06		9.87226e+06		9.19496e+06		9.34812e+06		1.5508e+07		1.69692e+07		1.01306e+07		9.58814e+06		9.30283e+06
Organic compounds	Lipids and lipid-like molecules	Fatty Acyls	Fatty acid esters	Fatty acid esters	Livello IIa	Dibutyl sebacate	C18 H34 O4	Full match	Full match	No results	No results	Full match	Full match	-0.4	314.246	314.246	315.253	36.576	1.1821e+09	3	44	1	0	0	94.3	83.9					4.80604e+06		2.57852e+06		2.37345e+07		3.00516e+07		1.76503e+08		8.15485e+06		1.201e+06		1.59903e+06		1.17713e+06		1.00144e+06
Organic compounds	Lipids and lipid-like molecules	Fatty Acyls	Fatty acid esters		Livello IIa	Dimethyl sebacate	C12 H22 O4	Full match	Full match	No results	No results	Partial match	Full match	-0.85	230.152	230.152	231.159	36.536	4.60797e+07	1	6	5	0	0	94.3	83.9					347920		332344		531640		970267		7.12186e+06		310994		343420		322508		326984		335873
Organic compounds	Lipids and lipid-like molecules	Fatty Acyls	Fatty amides	N-acyl amines	Livello III	Palmitoylputrescine	C20 H42 N2 O	Full match	No results	No results	No results	No results	Full match	-1.39	326.33	326.329	327.337	34.419	2.32475e+07	1	0	0	0	0							7.70329e+06		7.44334e+06		1.39013e+07		8.39661e+06		1.26618e+07		1.11106e+07		1.35356e+07		1.30572e+07		1.33621e+07		1.21485e+07
Organic compounds	Lipids and lipid-like molecules	Fatty Acyls	Fatty amides	Fatty amides	Livello III	Linoleamide	C18 H33 N O	Full match	No results	No results	No results	Full match	Full match	-1.25	279.256	279.256	280.263	36.9	1.94869e+08	1	1	0	0	0							3.38555e+07		1.0632e+07		2.68731e+07		2.21038e+07		6.13616e+07		1.5308e+07		1.61307e+07		1.14492e+07		7.62113e+07		6.55431e+07
Organic compounds	Lipids and lipid-like molecules	Fatty Acyls	Fatty amides	Primary amides	Livello III	Decanamide	C10 H21 N O	Full match	No results	No results	No results	Full match	Not the top hit	-0.95	171.162	171.162	172.169	30.097	3.8071e+07	1	2	0	0	0							1.40269e+07		1.15946e+07		2.84646e+07		1.58906e+07		8.21609e+06		9.74442e+06		9.18547e+06		7.77505e+06		1.34225e+07		1.27757e+07
Organic compounds	Lipids and lipid-like molecules	Fatty Acyls	Fatty amides		Livello III	(2E,4E)-N-(2-Hydroxy-2-methylpropyl)-2,4-tetradecadienamide	C18 H33 N O2	Full match	No results	No results	No results	Full match	Not the top hit	-0.99	295.251	295.251	296.258	38.717	1.08776e+08	1	3	0	0	0							2.89363e+07		3.50645e+07		7.92946e+07		5.67537e+07		3.09183e+07		5.00583e+07		6.88668e+07		5.81974e+07		7.83005e+07		9.39812e+07
Organic compounds	Lipids and lipid-like molecules	Fatty Acyls	Fatty alcohols		Livello III	Trans-7,9-dihydroxy-3-methyl-8-oxo-dodecan-4-olide	C13 H22 O5	Full match	No results	No results	No results	No results	Full match	-1.2	258.147	258.146	259.154	31.131	4.398e+07	1	0	0	0	0							1.4701e+06		1.18996e+06		1.11431e+06		2.66466e+06		4.398e+07		1.03317e+06		420274		1.53518e+06		6.9932e+06		4.32383e+06
Organic compounds	Lipids and lipid-like molecules	Glycerolipids	Glycosylglycerols	Glycosylmonoacylglycerols	Livello III	Gingerglycolipid A	C33 H56 O14	No match	No results	No results	No results	Full match	Not the top hit	1	676.367	676.368	675.36	32.616	1.94006e+08	2	1	0	0	0						4.77697e+07		4.64893e+07		7.57827e+07		9.40319e+07		8.44684e+07		1.02718e+08		1.00878e+08		1.01033e+08		1.22125e+08		1.24729e+08
Organic compounds	Lipids and lipid-like molecules	Glycerolipids	Glycosylglycerols	Glycosylmonoacylglycerols	Livello III	Gingerglycolipid B	C33 H58 O14	No match	No results	No results	No results	Full match	Partial match	0.88	678.383	678.383	677.375	34.233	1.93984e+08	2	1	0	0	0						1.17405e+08		1.14799e+08		9.03529e+07		1.48469e+08		1.37873e+08		1.93984e+08		1.78775e+08		1.86991e+08		1.45563e+08		1.35278e+08
Organic compounds	Lipids and lipid-like molecules	Glycerophospholipids	Glycerophosphocholines		Livello IIa	1-Palmitoyl-2-hydroxy-sn-glycero-3-PE	C21 H44 N O7 P	Not the top hit	Partial match	No results	No results	Full match	Partial match	-0.19	453.286	453.285	454.293	37.555	4.58741e+08	3	5	1	0	0	81.4	9.1				1.3764e+08	1.98964e+08	1.36279e+08	2.01487e+08	1.76476e+08	2.58857e+08	2.09055e+08	2.88772e+08	2.19063e+08	3.18455e+08	1.73285e+08	2.52718e+08	1.48602e+08	2.27798e+08	1.97327e+08	2.90495e+08	2.00214e+08	3.00352e+08	2.01074e+08	3.00155e+08
Organic compounds	Lipids and lipid-like molecules	Glycerophospholipids	Glycerophosphocholines		Livello IIa	1-Palmitoyl-2-hydroxy-sn-glycero-3-PE	C21 H44 N O7 P	Full match	No results	No results	No results	Full match	Partial match	-0.38	453.286	453.285	452.278	36.254	4.67392e+07	2	5	0	0	0						1.1694e+07	2.73033e+07	1.1176e+07	1.60317e+07	1.4998e+07	3.15023e+07	1.71488e+07	2.46025e+07	1.79215e+07	2.47539e+07	1.4728e+07	1.96877e+07	1.25401e+07	1.88463e+07	1.56276e+07	2.13796e+07	1.87945e+07	2.74044e+07	1.79186e+07	2.89754e+07
Organic compounds	Lipids and lipid-like molecules	Glycerophospholipids	Glycerophosphocholines	1-acyl-sn-glycero-3-phosphocholines	Livello III	LysoPC(18:3(9Z,12Z,15Z))	C26 H48 N O7 P	Full match	No results	No results	No results	Full match	No results	-0.5	517.317	517.317	518.324	32.749	8.17206e+07	1	4	0	0	0							1.82044e+07		1.80705e+07		2.79816e+07		3.66655e+07		4.15076e+07		1.88497e+07		1.52746e+07		2.51905e+07		2.71943e+07		2.85465e+07
Organic compounds	Lipids and lipid-like molecules	Glycerophospholipids	Glycerophosphocholines	1-acyl-sn-glycero-3-phosphocholines	Livello III	LysoPC(18:3(9Z,12Z,15Z))	C26 H48 N O7 P	Full match	No results	No results	No results	Full match	No results	0.68	517.317	517.317	518.324	33.416	1.1593e+09	2	4	0	0	0							2.23624e+08		3.17565e+08		5.7074e+08		6.82953e+08		5.19092e+08		2.89698e+08		3.22981e+08		4.26734e+08		5.39362e+08		5.99887e+08
Organic compounds	Lipids and lipid-like molecules	Glycerophospholipids	Glycerophosphocholines	1-acyl-sn-glycero-3-phosphocholines	Livello III	L-α-lysophosphatidylcholine	C22 H46 N O7 P	Not the top hit	No results	No results	No results	Full match	Partial match	-0.7	467.301	467.301	468.308	33.304	4.53536e+07	1	6	0	0	0							1.32256e+07		2.23068e+07		2.42108e+07		2.3622e+07		3.63312e+07		3.42925e+07		3.88525e+07		4.53536e+07		3.18034e+07		2.67886e+07
Organic compounds	Lipids and lipid-like molecules	Glycerophospholipids	Glycerophosphocholines	1-alkyl,2-acylglycero-3-phosphocholines	Livello III	PC(18:1/0:0)	C26 H52 N O7 P	Not the top hit	No results	No results	No results	Full match	Full match	-0.73	521.348	521.348	522.355	37.293	5.05807e+07	1	11	0	0	0							2.64716e+07		2.60684e+07		2.25272e+07		2.92994e+07		3.29737e+07		3.39067e+07		2.77771e+07		3.97228e+07		4.44755e+07		3.58473e+07
Organic compounds	Lipids and lipid-like molecules	Glycerophospholipids	Glycerophosphocholines	1-alkyl,2-acylglycero-3-phosphocholines	Livello III	PC(18:1/0:0)	C26 H52 N O7 P	Not the top hit	No results	No results	No results	Full match	Full match	-0.1	521.348	521.348	522.355	38.656	5.02328e+08	2	11	0	0	0							2.1637e+08		2.56056e+08		2.44474e+08		3.51752e+08		2.78198e+08		3.73652e+08		3.50209e+08		4.7603e+08		4.87857e+08		4.65533e+08
Organic compounds	Lipids and lipid-like molecules	Glycerophospholipids			Livello III	1-(sn-glycero-3-phospho)-1D-myo-inositol	C9 H19 O11 P	Not the top hit	No results	No results	No results	Full match	Full match	0.42	334.067	334.067	333.059	1.788	2.56681e+07	2	1	0	0	0						1.21501e+07	1.84131e+06	1.30117e+07	1.72896e+06	1.47221e+07	2.11423e+06	9.56435e+06	1.50465e+06	9.43174e+06	1.61776e+06	1.15366e+07	1.73085e+06	1.30397e+07	2.041e+06	1.16394e+07	1.67901e+06	2.56681e+07	2.4176e+06	1.6757e+07	2.55194e+06
Organic compounds	Lipids and lipid-like molecules	Glycerophospholipids	Glycerophosphoinositols	1-acyl-sn-glycerol-3-phosphoinositols	Livello III	1-linoleoyl-sn-glycero-3-phospho-D-myo-inositol	C27 H49 O12 P	No match	No results	No results	No results	Full match	Full match	-0.26	596.296	596.296	597.303	33.128	3.70537e+08	5	25	0	0	0						2.49233e+08	1.95967e+08	2.37182e+08	1.9676e+08	1.8591e+08	1.46562e+08	2.38808e+08	1.89567e+08	2.02431e+08	1.53698e+08	2.31835e+08	1.79682e+08	1.99789e+08	1.70623e+08	2.66951e+08	2.16858e+08	2.53901e+08	2.04823e+08	2.34095e+08	2.11015e+08
Organic compounds	Lipids and lipid-like molecules	Glycerophospholipids	Glycerophosphoinositols	1-acyl-sn-glycerol-3-phosphoinositols	Livello III	1-linoleoyl-sn-glycero-3-phospho-D-myo-inositol	C27 H49 O12 P	No match	No results	No results	No results	Full match	Full match	-0.04	596.296	596.296	595.289	32.527	3.69042e+07	3	25	0	0	0						2.2569e+07	1.03237e+07	2.19528e+07	8.89251e+06	1.60613e+07	6.83402e+06	2.12677e+07	9.65552e+06	2.68387e+07	1.24741e+07	2.00995e+07	9.22739e+06	1.80187e+07	8.25673e+06	2.61499e+07	1.2828e+07	2.22268e+07	1.02534e+07	2.19338e+07	1.04074e+07
Organic compounds	Lipids and lipid-like molecules	Glycerophospholipids	Glycerophosphates	1-acylglycerol-3-phosphates	Livello III	1-Oleoyl Lysophosphatidic Acid	C21 H41 O7 P	Not the top hit	No results	No results	No results	Full match	Full match	-0.38	436.259	436.259	435.252	36.531	9.98162e+07	4	7	0	0	0						6.2644e+07	6.26804e+07	7.43478e+07	5.83374e+07	5.72818e+07	6.44407e+07	1.83669e+07	3.43809e+07	1.45946e+07	3.11184e+07	1.50389e+07	2.63403e+07	1.52348e+07	2.72616e+07	1.03975e+07	2.62395e+07	2.64423e+07	4.06139e+07	3.3965e+07	4.65121e+07
Organic compounds	Lipids and lipid-like molecules	Glycerophospholipids	Glycerophosphates	1-acylglycerol-3-phosphates	Livello III	1-Palmitoyl lysophosphatidic acid	C19 H39 O7 P	No match	No results	No results	No results	Full match	Full match	-0.24	410.243	410.243	409.236	34.803	3.93441e+07	1	3	0	0	0						2.78141e+07		3.29526e+07		2.91077e+07		1.39267e+07		7.22146e+06		7.40812e+06		8.43237e+06		6.70952e+06		1.17386e+07		1.6589e+07
Organic compounds	Lipids and lipid-like molecules	Glycerophospholipids	Glycerophosphates	1-acylglycerol-3-phosphates	Livello III	1-Palmitoyl lysophosphatidic acid	C19 H39 O7 P	Not the top hit	No results	No results	No results	Full match	Full match	-0.21	410.243	410.243	409.236	35.616	3.6804e+08	5	3	0	0	0						2.64801e+08	2.27301e+08	3.12856e+08	2.6767e+08	2.72518e+08	2.33336e+08	9.73689e+07	7.95209e+07	7.51673e+07	5.50736e+07	6.81428e+07	4.88545e+07	7.91684e+07	6.48068e+07	5.55951e+07	4.18219e+07	1.20074e+08	1.00215e+08	1.58163e+08	1.34135e+08
Organic compounds	Lipids and lipid-like molecules	Glycerophospholipids	Glycerophosphoserines	Phosphatidylserines	Livello III	PS(20:4(5Z,8Z,11Z,14Z)/0:0)	C26 H44 N O9 P	No match	No results	No results	No results	No results	Full match	-4.17	545.275	545.273	544.266	35.405	3.3611e+07	1	0	0	0	0						1.29599e+07		1.43516e+07		1.83839e+07		2.1789e+07		2.25303e+07		1.90313e+07		1.59785e+07		2.01449e+07		2.13656e+07		2.27343e+07
Organic compounds	Lipids and lipid-like molecules	Glycerophospholipids	Oxidized glycerophospholipids [GP20]	Oxidized glycerophosphoethanolamines [GP2002]	Livello III	OKHdiA-PE (1-(9Z-octadecenoyl)-2-(4-oxo-6-carboxy-5E-hexenoyl)-sn-glycero-3-phosphoethanolamine)	C30 H52 N O11 P	No match	No results	No results	No results	No results	Full match	-3.63	633.328	633.326	632.318	35.379	5.44588e+07	1	0	0	0	0						1.98298e+07		1.97093e+07		2.63481e+07		3.6892e+07		3.15734e+07		2.8284e+07		2.43663e+07		3.20084e+07		2.75965e+07		2.80144e+07
Organic compounds	Lipids and lipid-like molecules	Glycerophospholipids	Glycerophosphoethanolamines	LPE (Lysophosphatidylethanolamines)	Livello III	1-Oleoyl-2-hydroxy-sn-glycero-3-PE	C23 H46 N O7 P	No match	No results	No results	No results	Full match	Partial match	-0.52	479.301	479.301	480.308	38.643	5.09958e+07	2	10	0	0	0						9.83094e+06	1.72947e+07	9.09824e+06	1.97706e+07	9.54604e+06	2.02255e+07	1.00736e+07	2.56109e+07	1.05471e+07	9.932e+06	1.41942e+07	3.24998e+07	1.12442e+07	2.87224e+07	1.36695e+07	3.54006e+07	1.41623e+07	3.40679e+07	1.33534e+07	3.53702e+07
Organic compounds	Lipids and lipid-like molecules	Glycerophosphocholines			Livello III	1-[(9Z)-hexadecenoyl]-sn-glycero-3-phosphocholine	C24 H48 N O7 P	Not the top hit	No results	No results	No results	Full match	Partial match	-0.71	493.317	493.316	494.324	34.047	1.2979e+08	1	3	0	0	0							3.96581e+07		4.17133e+07		4.37718e+07		5.30899e+07		7.02533e+07		4.71998e+07		4.31812e+07		5.46251e+07		3.47771e+07		3.55092e+07
Organic compounds	Lipids and lipid-like molecules	Glycerophosphocholines			Livello III	1-[(9Z)-hexadecenoyl]-sn-glycero-3-phosphocholine	C24 H48 N O7 P	No match	No results	No results	No results	Full match	Partial match	-0.64	493.317	493.317	494.324	35.811	2.35056e+07	1	3	0	0	0							8.6844e+06		7.86722e+06		5.12309e+06		1.35881e+07		2.34026e+07		1.47205e+07		1.0742e+07		1.85875e+07		1.07688e+07		8.76167e+06
Organic compounds	Lipids and lipid-like molecules	Glycerophosphocholines			Livello III	1-Linoleoyl-2-Hydroxy-sn-glycero-3-PC	C26 H50 N O7 P	Full match	No results	No results	No results	Full match	Full match	0.31	519.332	519.333	520.34	34.422	5.52948e+08	2	3	0	0	0							1.62799e+08		1.52687e+08		2.06656e+08		3.22494e+08		4.02586e+08		2.24842e+08		1.91381e+08		3.04097e+08		2.45482e+08		2.39085e+08
Organic compounds	Lipids and lipid-like molecules	Glycerophosphocholines			Livello III	1-Linoleoyl-2-Hydroxy-sn-glycero-3-PC	C26 H50 N O7 P	Full match	No results	No results	No results	Full match	Full match	0.72	519.332	519.333	520.34	35.368	5.76261e+09	2	3	0	0	0							2.0411e+09		2.01097e+09		2.55747e+09		3.86852e+09		3.37041e+09		2.8153e+09		2.25115e+09		3.33775e+09		3.02763e+09		2.94448e+09
Organic compounds	Lipids and lipid-like molecules	Glycerophosphocholines			Livello III	Lysolecithin	C24 H50 N O7 P	Full match	No results	No results	No results	Full match	Full match	-0.5	495.332	495.332	496.34	36.205	1.59769e+08	1	6	0	0	0							8.03666e+07		7.72131e+07		9.27789e+07		1.24064e+08		1.07833e+08		1.01628e+08		8.67205e+07		1.14747e+08		1.13913e+08		1.06176e+08
Organic compounds	Lipids and lipid-like molecules	Glycerophosphocholines			Livello III	Lysolecithin	C24 H50 N O7 P	Full match	No results	No results	No results	Full match	Full match	0.58	495.332	495.333	496.34	37.544	2.74953e+09	2	6	0	0	0							1.26076e+09		1.28742e+09		1.42449e+09		1.88696e+09		1.87813e+09		1.74507e+09		1.47157e+09		1.9515e+09		1.82352e+09		1.8195e+09
Organic compounds	Lipids and lipid-like molecules	Glycerophosphates			Livello III	1-linolenoyl-sn-glycero-3-phosphate	C21 H37 O7 P	Not the top hit	No results	No results	No results	Full match	Not the top hit	-0.45	432.228	432.227	431.22	32.007	2.86078e+07	3	2	0	0	0						6.17265e+06	3.13755e+06	6.41337e+06	1.41407e+07	1.03757e+07	6.29299e+06	1.97621e+06	5.50491e+06	2.03903e+06	3.60989e+06	1.02874e+06	4.57475e+06	1.19116e+06	2.33237e+06	698980	3.35335e+06	2.29188e+06	4.75929e+06	3.87984e+06	1.61748e+06
Organic compounds	Lipids and lipid-like molecules	Glycerophosphates			Livello III	1-linolenoyl-sn-glycero-3-phosphate	C21 H37 O7 P	Not the top hit	No results	No results	No results	Full match	Full match	-0.39	432.228	432.228	431.22	32.416	2.24681e+08	5	2	0	0	0						4.74755e+07	3.6675e+07	5.52911e+07	4.45223e+07	9.1363e+07	7.46785e+07	1.96722e+07	1.58354e+07	9.67013e+06	7.72735e+06	7.31087e+06	5.28632e+06	9.22925e+06	6.29003e+06	5.06635e+06	3.98797e+06	1.59191e+07	1.36501e+07	2.90909e+07	2.43831e+07
Organic compounds	Lipids and lipid-like molecules	Glycerophosphates			Livello III	1-linoleoyl-sn-glycero-3-phosphoethanolamine	C23 H44 N O7 P	No match	No results	No results	No results	Full match	Full match	-0.43	477.286	477.285	478.293	34.45	1.06844e+08	3	4	0	0	0						2.59527e+07	3.22187e+07	2.75876e+07	3.08256e+07	3.61927e+07	4.5305e+07	4.94817e+07	5.74496e+07	6.80118e+07	8.40353e+07	4.07722e+07	4.53529e+07	3.18101e+07	3.9937e+07	4.67356e+07	5.7666e+07	4.33571e+07	5.48953e+07	4.62996e+07	5.70419e+07
Organic compounds	Lipids and lipid-like molecules	Glycerophosphates			Livello III	1-linoleoyl-sn-glycero-3-phosphoethanolamine	C23 H44 N O7 P	No match	No results	No results	No results	Full match	Full match	-0.2	477.286	477.285	476.278	32.741	8.06547e+07	3	4	0	0	0						3.12833e+07	2.26968e+07	3.27342e+07	2.34801e+07	5.83145e+07	4.14105e+07	4.78668e+07	3.26989e+07	2.42392e+07	1.75729e+07	3.1277e+07	2.30594e+07	3.7386e+07	2.63442e+07	2.28259e+07	1.61834e+07	4.05025e+07	3.02925e+07	4.24526e+07	3.87329e+07
Organic compounds	Lipids and lipid-like molecules	Glycerophosphates			Livello III	1-linoleoyl-sn-glycero-3-phosphoethanolamine	C23 H44 N O7 P	Not the top hit	No results	No results	No results	Full match	Full match	0.04	477.286	477.286	478.293	35.391	1.0808e+09	3	4	0	0	0						2.65069e+08	4.01537e+08	2.67982e+08	3.9783e+08	3.77975e+08	5.33574e+08	4.68384e+08	7.10463e+08	4.73261e+08	6.77224e+08	3.93369e+08	5.52168e+08	3.31945e+08	4.58305e+08	4.35729e+08	6.27732e+08	4.42475e+08	6.55675e+08	4.61387e+08	6.53467e+08
Organic compounds	Lipids and lipid-like molecules	Glycerophosphates			Livello III	1-linoleyl-sn-glycerol 3-phosphate	C21 H39 O7 P	Not the top hit	No results	No results	No results	Full match	Full match	-0.43	434.243	434.243	433.236	33.341	1.0187e+08	5	4	0	0	0						5.06998e+07	3.2104e+07	5.56628e+07	4.68173e+07	5.72516e+07	4.56751e+07	1.91505e+07	1.34377e+07	1.66481e+07	1.06119e+07	1.24384e+07	7.61907e+06	1.36527e+07	1.02632e+07	1.12455e+07	6.67633e+06	1.98856e+07	1.28459e+07	2.95981e+07	2.17083e+07
Organic compounds	Lipids and lipid-like molecules	Glycerophosphates			Livello III	1-linoleyl-sn-glycerol 3-phosphate	C21 H39 O7 P	Not the top hit	No results	No results	No results	Full match	Full match	-0.19	434.243	434.243	433.236	33.917	7.50969e+08	5	4	0	0	0						4.01223e+08	3.03308e+08	4.72736e+08	3.85357e+08	5.1644e+08	3.9945e+08	1.45147e+08	1.17372e+08	8.82744e+07	6.86618e+07	7.74697e+07	5.83457e+07	9.53639e+07	7.56652e+07	5.44876e+07	4.70545e+07	1.59523e+08	1.31362e+08	2.38113e+08	2.10767e+08
Organic compounds	Lipids and lipid-like molecules	Glycerophosphates			Livello III	1-Stearoyl-2-hydroxy-sn-glycero-3-PE	C23 H48 N O7 P	No match	No results	No results	No results	Full match	Partial match	0.61	481.317	481.317	480.31	37.562	2.78132e+07	1	5	0	0	0						1.19524e+07		1.25355e+07		1.55182e+07		1.9992e+07		1.84544e+07		1.56825e+07		1.46056e+07		1.89824e+07		1.67124e+07		1.6507e+07
Organic compounds	Lipids and lipid-like molecules	Glycerophosphates			Livello III	1-Stearoyl-2-hydroxy-sn-glycero-3-PE	C23 H48 N O7 P	No match	No results	No results	No results	Full match	Not the top hit	2.66	481.317	481.318	480.311	37.557	2.75535e+07	1	5	0	0	0						1.19335e+07		1.25355e+07		1.54286e+07		1.98818e+07		1.83905e+07		1.6134e+07		1.41498e+07		1.70228e+07		1.7418e+07		1.61833e+07
Organic compounds	Lipids and lipid-like molecules	Glycerophosphates			Livello III	1-Stearoyl-sn-glycero-3-phosphate	C21 H43 O7 P	No match	No results	No results	Full match	Full match	Full match	-0.12	438.275	438.275	437.267	37.086	2.60702e+07	1	2	0	0	1					Other	1.95626e+06		2.69644e+06		4.7635e+06		1.88002e+06		1.2746e+06		2.60702e+07		2.242e+07		2.04504e+07		8.03436e+06		1.08756e+07
Organic compounds	Lipids and lipid-like molecules	Glycerophosphates			Livello III	2-[(11Z,14Z)-icosadienoyl]-sn-glycero-3-phosphoethanolamine	C25 H48 N O7 P	Not the top hit	No results	No results	No results	Full match	Not the top hit	0.43	505.317	505.317	504.31	35.383	5.23404e+07	1	5	0	0	0						1.67346e+07		1.70338e+07		2.37904e+07		3.35871e+07		2.95501e+07		2.59574e+07		2.07354e+07		2.96229e+07		2.54126e+07		2.49667e+07
Organic compounds	Lipids and lipid-like molecules	Glycerophosphates			Livello III	PHHdiA-PE	C28 H52 N O11 P	No match	No results	No results	No results	No results	Full match	-3.6	609.328	609.326	608.318	37.554	2.80427e+07	1	0	0	0	0						1.31085e+07		1.27979e+07		1.52114e+07		1.91641e+07		1.79385e+07		1.66461e+07		1.36965e+07		1.87206e+07		1.61901e+07		1.57851e+07
Organic compounds	Lipids and lipid-like molecules	Sphingolipids	Sphingoid bases	Sphingoid base analogs	Livello IIa	clavepictine B	C20 H35 N O	Full match	Partial match	No results	No results	Full match	Full match	-1.48	305.272	305.271	306.279	32.731	2.82759e+07	1	1	1	0	0	82.5	65.2					1.35129e+07		1.29185e+07		2.34822e+07		2.12715e+07		1.04765e+07		1.30112e+07		1.50372e+07		1.08462e+07		1.74122e+07		1.77758e+07
Organic compounds	Lipids and lipid-like molecules	Sphingolipids	Phosphosphingolipids [SP03]	Ceramide phosphoinositols [SP0303]	Livello III	M(IP)2C(t18:0/18:0) (N-(octadecanoyl)-4R-hydroxysphinganine-1-O-[myo-inositol-1-phosphoryl-6-D-mannopyranosyl-alpha1-2-myo-inositol-1-phosphate])	C54 H105 N O25 P2	No match	No results	No results	No results	No results	Full match	-4.22	1229.65	1229.64	615.827	24.832	7.34298e+07	1	0	0	0	0							2.75665e+07		2.82087e+07		1.19536e+06		2.91815e+06		1.39809e+07		3.04524e+06		3.49906e+06		1.19151e+06		3.10687e+06		7.47342e+06
Organic compounds	Lipids and lipid-like molecules	Prenol lipids	Polyprenols	Bactoprenol diphosphates	Livello III	all-trans-heptaprenyl diphosphate	C35 H60 O7 P2	No match	No results	No results	Full match	Full match	Not the top hit	2.81	654.381	654.383	653.376	36.034	1.42488e+08	2	2	0	0	1					Other	7.47153e+07		7.29638e+07		6.29578e+07		8.65278e+07		7.39283e+07		1.10529e+08		1.04223e+08		1.03801e+08		9.90004e+07		9.09788e+07
Organic compounds	Lipids and lipid-like molecules	Prenol lipids	Monoterpenoids	Menthane monoterpenoids	Livello III	CARVYL PROPIONATE	C13 H20 O2	Full match	No results	No results	No results	Full match	Partial match	-0.45	208.146	208.146	209.154	28.394	1.21035e+08	2	21	0	0	0							8.35343e+07		6.99671e+07		8.46657e+07		8.03171e+07		1.08128e+08		7.30388e+07		8.40869e+07		7.78905e+07		8.15448e+07		8.74947e+07
Organic compounds	Lipids and lipid-like molecules	Prenol lipids	Diterpenoids	Acyclic diterpenoids	Livello III	Farnesylacetone	C18 H30 O	Full match	No results	No results	No results	Full match	Partial match	-0.52	262.23	262.23	280.263	36.902	2.19116e+08	2	9	0	0	0							3.9401e+07		1.23988e+07		5.26092e+07		2.45234e+07		7.0193e+07		1.9408e+07		2.01362e+07		1.49826e+07		5.08146e+07		5.21926e+07
Organic compounds	Lipids and lipid-like molecules	Prenol lipids	Triterpenoids	Triterpenoids	Livello III	Betulin	C30 H50 O2	Not the top hit	No results	No results	Partial match	Full match	Full match	-1.16	442.381	442.381	443.388	35.489	2.89752e+07	1	25	0	0	6					Other		3.17675e+06		3.37535e+06		4.73211e+06		5.5172e+06		1.01335e+06		1.17852e+06		892948		1.47503e+06		3.76808e+06		3.71213e+06
Organic compounds	Lipids and lipid-like molecules	Prenol lipids	Triterpenoids	Triterpenoids	Livello III	Protopanaxadiol	C30 H52 O3	Not the top hit	No results	No results	No results	Full match	Not the top hit	-1.13	460.392	460.391	461.398	35.495	6.21285e+07	2	8	0	0	0							6.79411e+06		6.05792e+06		9.63624e+06		1.08501e+07		2.2826e+06		1.90221e+06		1.56248e+06		2.46148e+06		7.37817e+06		6.79215e+06
Organic compounds	Lipids and lipid-like molecules	Prenol lipids	Terpene lactones	Terpene lactones	Livello III	Anisatin	C15 H20 O8	Full match	No results	No results	No results	Full match	Partial match	0.04	328.116	328.116	327.109	18.019	7.33034e+07	2	1	0	0	0						5.04335e+07		4.6277e+07		3.43014e+07		1.95911e+07		2.89726e+07		2.0235e+07		2.28509e+07		2.45882e+07		2.4195e+07		1.99949e+07
Organic compounds	Lipids and lipid-like molecules	Prenol lipids	Sesquiterpenoids	Abscisic acids and derivatives	Livello III	(±)-(2E)-Abscisic acid	C15 H20 O4	Not the top hit	No results	No results	Partial match	Full match	Full match	-0.68	264.136	264.136	265.143	19.01	3.28175e+07	1	14	0	0	1					Other		1.95516e+07		2.01093e+07		2.57823e+07		2.10469e+07		3.19958e+07		2.73708e+07		2.95566e+07		2.92152e+07		2.5934e+07		2.57978e+07
Organic compounds	Lipids and lipid-like molecules	Prenol lipids	Sesquiterpenoids	Sesquiterpenoids	Livello III	Hesperetin 7-glucoside	C22 H24 O11	Not the top hit	No results	No results	No results	Full match	Not the top hit	0.41	464.132	464.132	463.125	28.245	3.4473e+07	2	2	0	0	0						6.76547e+06	2.31281e+06	6.52899e+06	2.43767e+06	1.09974e+07	3.93312e+06	5.4138e+06	3.3316e+06	2.1596e+07	7.44145e+06	3.24106e+06	1.07945e+06	2.94764e+06	1.60211e+06	5.31309e+06	1.75306e+06	6.59926e+06	1.55992e+06	5.62321e+06	1.36702e+06
Organic compounds	Lipids and lipid-like molecules	Prenol lipids	Sesquiterpenoids		Livello III	Myceliothermophin C	C27 H41 N O3	Not the top hit	No results	No results	No results	No results	Full match	2.94	427.309	427.31	428.317	35.662	5.67303e+07	2	0	0	0	0							3.16854e+07		3.01869e+07		2.54358e+07		3.05384e+07		2.91312e+07		3.31647e+07		3.70242e+07		2.94658e+07		3.86855e+07		4.05561e+07
Organic compounds	Lipids and lipid-like molecules	Prenol lipids	Sesquiterpenoids		Livello III	Myceliothermophin E	C26 H37 N O2	Not the top hit	No results	No results	No results	No results	Full match	3.16	395.282	395.284	396.291	35.656	8.92471e+07	1	0	0	0	0							5.26561e+07		4.89303e+07		4.0193e+07		4.76664e+07		4.95853e+07		5.41743e+07		6.09057e+07		5.09088e+07		6.52908e+07		6.55074e+07
Organic compounds	Lipids and lipid-like molecules	Prenol lipids	Sesquiterpenoids		Livello III	Parguerene	C26 H39 N O2	Not the top hit	No results	No results	No results	No results	Full match	3.01	397.298	397.299	398.307	37.463	3.85991e+07	1	0	0	0	0							2.16184e+07		2.18878e+07		1.27559e+07		2.07186e+07		2.51463e+07		3.80024e+07		3.85991e+07		3.37342e+07		3.69081e+07		3.59745e+07
Organic compounds	Lipids and lipid-like molecules	Prenol lipids	Sesquiterpenoids		Livello III	Parguerene	C26 H39 N O2	Not the top hit	No results	No results	No results	No results	Full match	3.07	397.298	397.299	398.307	38.524	4.79128e+08	1	0	0	0	0							2.68613e+08		2.96309e+08		2.04136e+08		3.32869e+08		3.04006e+08		4.49209e+08		4.79128e+08		4.43899e+08		4.60042e+08		4.59879e+08
Organic compounds	Lipids and lipid-like molecules	Prenol lipids	Sesquiterpenoids	Other	Livello III	dihydrophaseic acid 4-O-β-D-glucoside	C21 H32 O10	Not the top hit	No results	No results	No results	Full match	Full match	0.18	444.2	444.2	443.192	15.972	4.70356e+07	1	1	0	0	0						2.52128e+07		2.58734e+07		3.61791e+07		2.65928e+07		3.78594e+07		3.67303e+07		3.65043e+07		3.62022e+07		3.20431e+07		3.23753e+07
Organic compounds	Lipids and lipid-like molecules	Prenol lipids	Sesquiterpenoids		Livello III	Regulosone	C26 H34 O2	Not the top hit	No results	No results	No results	No results	Full match	3.26	378.256	378.257	396.291	35.66	1.01466e+08	2	0	0	0	0							5.93063e+07		5.54289e+07		4.53822e+07		5.42464e+07		5.61284e+07		6.11683e+07		6.89101e+07		5.72574e+07		7.38194e+07		7.39724e+07
Organic compounds	Lipids and lipid-like molecules	Prenol Lipids	Isoprenoids	C10 isoprenoids (monoterpenes) [PR0102]	Livello III	ixoroside	C16 H24 O9	Not the top hit	No results	No results	No results	Full match	Full match	0.21	360.142	360.142	359.135	27.745	3.60637e+07	1	1	0	0	0						2.60107e+07		2.63167e+07		1.74097e+07		1.54002e+07		3.36911e+07		1.90453e+07		1.88455e+07		1.94962e+07		2.43309e+07		3.43e+07
Organic compounds	Lipids and lipid-like molecules	Prenol Lipids	Isoprenoids	C10 isoprenoids	Livello III	Tarennoside	C16 H22 O9	Not the top hit	No results	No results	No results	Full match	Full match	0.19	358.126	358.126	357.119	21.352	7.11756e+07	1	1	0	0	0						2.29159e+07		2.29599e+07		3.75088e+07		2.18617e+07		2.73774e+07		2.43543e+07		2.87415e+07		2.64497e+07		2.90638e+07		2.90786e+07
Organic compounds	Lipids and lipid-like molecules	Prenol Lipids	Isoprenoids	C15 isoprenoids (sesquiterpenes) [PR0103]	Livello III	4,5-(methanoxyethano)isolongifol-4-ene	C18 H28 O	Full match	No results	No results	No results	Full match	Not the top hit	-1.1	260.214	260.214	261.221	33.706	5.02133e+07	2	2	0	0	0							1.18691e+07		1.46796e+07		2.38248e+07		2.92929e+07		2.4522e+07		2.16278e+07		2.66673e+07		2.73864e+07		3.57088e+07		3.81328e+07
Organic compounds	Lipids and lipid-like molecules	Prenol Lipids	Isoprenoids	C15 isoprenoids (sesquiterpenes) [PR0103]	Livello III	4,5-(methanoxyethano)isolongifol-4-ene	C18 H28 O	Full match	No results	No results	No results	Full match	Not the top hit	-1.1	260.214	260.214	261.221	35.656	1.0244e+08	2	2	0	0	0							5.9987e+07		5.45842e+07		4.79761e+07		6.06358e+07		5.73026e+07		6.68512e+07		7.042e+07		6.21578e+07		7.6842e+07		7.83254e+07
Organic compounds	Lipids and lipid-like molecules	Prenol Lipids	Isoprenoids	C15 isoprenoids (sesquiterpenes) [PR0103]	Livello III	5-(1-oxopropan-2-yl)isolongifol-5-ene	C18 H28 O	Full match	No results	No results	No results	Full match	Not the top hit	-1.01	260.214	260.214	261.221	32.579	2.01269e+07	1	2	0	0	0							9.43082e+06		9.8227e+06		1.62752e+07		1.42365e+07		8.03013e+06		1.05512e+07		9.7455e+06		9.79018e+06		1.23253e+07		1.21103e+07
Organic compounds	Lipids and lipid-like molecules	Prenol Lipids	Isoprenoids	C40 isoprenoids (tetraterpenes) [PR0107]	Livello III	4-Ketonostoxanthin 3-sulfate	C40 H54 O8 S	No match	No results	No results	No results	No results	Full match	4.8	694.354	694.357	695.364	26.996	6.06708e+07	2	0	0	0	0						9.34229e+06	2.36717e+07	9.33809e+06	3.39128e+07	2.08748e+07	6.06708e+07	4.78286e+06	1.50474e+07	1.69584e+07	5.52186e+07	1.03901e+07	2.7567e+07	1.05929e+07	3.1838e+07	1.04405e+07	2.61844e+07	6.79779e+06	2.67514e+07	8.29313e+06	4.131e+07
Organic compounds	Lipids and lipid-like molecules	Sterol Lipids	Sterols	Solanidines	Livello III	Cyclopamine	C27 H41 N O2	Not the top hit	No results	No results	No results	Full match	No results	2.95	411.314	411.315	412.322	37.469	1.13228e+08	1	1	0	0	0							6.34376e+07		6.19669e+07		3.7321e+07		3.70589e+07		7.28143e+07		1.12656e+08		1.13228e+08		9.85672e+07		1.06084e+08		1.02875e+08
Organic compounds	Lipids and lipid-like molecules	Sterol Lipids	Sterols	Cholesterol and derivatives [ST0101]	Livello III	Minabeolide-5	C28 H38 O5	Not the top hit	No results	No results	No results	No results	Full match	4.03	454.272	454.274	453.266	38.518	7.73667e+07	1	0	0	0	0						3.68441e+07		3.53045e+07		2.18542e+07		3.33832e+07		3.32995e+07		7.73667e+07		6.77884e+07		5.64346e+07		6.58722e+07		5.53603e+07
Organic compounds	Lipids and lipid-like molecules	Sterol Lipids	Steroid conjugates	Taurine conjugates [ST0504]	Livello III	LMST05040006 ((25R)-1beta,3alpha,7alpha-trihydroxy-5beta-cholestan-27-oyl taurine)	C29 H51 N O7 S	No match	No results	No results	No results	No results	Full match	-3.5	557.339	557.337	558.344	33.713	2.78136e+07	1	0	0	0	0							7.55321e+06		6.13847e+06		1.00349e+07		1.531e+07		1.19078e+07		1.11856e+07		1.26228e+07		1.28199e+07		1.63939e+07		1.98092e+07
Organic compounds	Lipids and lipid-like molecules	Sterol Lipids	Secosteroids	Vitamin D3 and derivatives [ST0302]	Livello III	25-hydroxy-16,17,23,23,24,24-hexadehydrovitamin D3 / 25-hydroxy-16,17,23,23,24,24-hexadehydrocholecalciferol	C27 H38 O2	Not the top hit	Invalid mass	No results	No results	No results	Full match	3	394.287	394.288	395.296	38.532	3.01026e+08	3	0	1	0	0			67.1				1.76017e+08		1.76764e+08		1.15922e+08		1.96182e+08		1.74418e+08		2.9503e+08		2.9492e+08		2.70349e+08		2.81151e+08		2.84628e+08
Organic compounds	Lipids and lipid-like molecules	Steroids and steroid derivatives	Steroidal glycosides	Steroidal saponins	Livello III	Tomatin	C50 H83 N O21	No match	No results	No results	No results	Full match	Not the top hit	-1.99	1033.55	1033.54	1034.55	28.74	4.3454e+07	2	1	0	0	0							1.27923e+07		1.10633e+07		2.26232e+07		8.85353e+06		3.27009e+07		6.90744e+06		1.05417e+07		7.14688e+06		2.88838e+07		4.3454e+07
Organic compounds	Lipids and lipid-like molecules	Steroids and steroid derivatives	Steroidal glycosides	Steroidal saponins	Livello III	Tomatin	C50 H83 N O21	No match	No results	No results	No results	Full match	Full match	0.16	1033.55	1033.55	1034.55	28.736	1.34372e+09	4	1	0	0	0							4.06626e+08		4.08239e+08		7.4863e+08		3.59961e+08		9.46661e+08		2.32522e+08		3.42734e+08		2.58004e+08		9.51538e+08		1.32561e+09
Organic compounds	Lipids and lipid-like molecules	Steroids and steroid derivatives	Steroidal alkaloids	Spirosolanes and derivatives	Livello IIa	Tomatidine	C27 H45 N O2	Full match	Full match	No results	No results	Full match	Full match	-1.04	415.345	415.345	416.352	28.737	1.46907e+08	1	4	1	0	0	90	75.5					4.27065e+07		4.16935e+07		7.72049e+07		4.16136e+07		9.49672e+07		2.45534e+07		3.56639e+07		2.8325e+07		1.10739e+08		1.46907e+08
Organic compounds	Lipids and lipid-like molecules	Steroids and steroid derivatives	Steroidal alkaloids	Spirosolanes and derivatives	Livello III	soladulcidine	C27 H45 N O2	Full match	No results	No results	No results	Full match	Full match	-1.12	415.345	415.345	416.352	29.412	2.14795e+07	1	4	0	0	0							4.21513e+06		4.0624e+06		5.47219e+06		3.94805e+06		4.21582e+06		2.50133e+06		4.65977e+06		3.02844e+06		4.41454e+06		7.05751e+06
Organic compounds	Lipids and lipid-like molecules	Steroids and steroid derivatives	Steroid acids		Livello III	(23S)-methyl-3α,7α,12α-trihydroxy-5β-cholan-24-oic acid	C25 H42 O5	No match	No results	No results	No results	Full match	Full match	-1	422.303	422.303	423.31	36.177	2.71249e+07	1	8	0	0	0							2.37042e+06		1.23972e+06		8.43286e+06		4.20152e+06		1.07584e+07		4.84993e+06		5.36682e+06		7.99296e+06		9.91566e+06		7.48454e+06
Organic compounds	Nucleosides, nucleotides, and analogues	5'-deoxyribonucleosides	5'-deoxy-5'-thionucleosides	5'-deoxy-5'-thionucleosides	Livello IIa	5'-S-Methyl-5'-thioadenosine	C11 H15 N5 O3 S	Full match	Full match	Full match	Full match	Full match	Full match	0.26	297.09	297.09	298.097	18.584	7.95433e+08	1	1	2	1	7	94	70.3		93	Superpathway of arginine and polyamine biosynthesis;Other		3.39881e+08		3.24934e+08		4.42219e+08		4.98744e+08		5.85701e+08		5.23651e+08		5.30545e+08		6.40954e+08		6.8566e+08		7.31527e+08
Organic compounds	Nucleosides, nucleotides, and analogues	Purine nucleosides	Not Available	Purine nucleosides	Livello IIa	Adenosine	C10 H13 N5 O4	Full match	Full match	No results	Full match	Full match	Partial match	-0.38	267.097	267.097	268.104	2.398	1.15847e+09	1	2	1	0	5	89.1	9.5			Superpathway of purine nucleotide salvage;Other		6.99827e+08		7.35199e+08		7.31627e+08		7.02445e+08		5.46399e+08		9.40385e+08		9.15113e+08		8.54838e+08		7.70288e+08		7.78316e+08
Organic compounds	Nucleosides, nucleotides, and analogues	Purine nucleosides	Not Available	Purine nucleosides	Livello IIa	Adenosine	C10 H13 N5 O4	Full match	Full match	No results	Full match	Full match	Partial match	0.04	267.097	267.097	268.104	7.556	9.07033e+08	3	2	1	0	5	92.6	9.6			Superpathway of purine nucleotide salvage;Other	7.98874e+07	5.49081e+08	7.02315e+07	5.60325e+08	9.25785e+07	5.67708e+08	7.24509e+07	5.45579e+08	6.75176e+07	4.3818e+08	1.04899e+08	7.4362e+08	1.17958e+08	6.12142e+08	1.29569e+08	8.49913e+08	1.00732e+08	6.47718e+08	1.05264e+08	6.48809e+08
Organic compounds	Nucleosides, nucleotides, and analogues	Purine nucleotides	Purine ribonucleotides	Purine ribonucleoside monophosphates	Livello IIa	Adenosine 5'-monophosphate	C10 H14 N5 O7 P	Not the top hit	Full match	No results	Full match	Full match	Full match	-0.65	347.063	347.063	346.056	2.413	2.65555e+08	2	4	2	0	93	93.1	9.7			Superpathway of chorismate metabolism;Anaerobic aromatic compound degradation (Thauera aromatica);Superpathway of arginine and polyamine biosynthesis;Superpathway of purine nucleotide salvage;Superpathway of indole-3-acetate conjugate biosynthesis;Superpathway of 4-hydroxybenzoate biosynthesis (yeast);Superpathway of jasmonoyl-amino acid conjugates biosynthesis;Other	1.4102e+07	1.97374e+08	2.18503e+07	1.9898e+08	3.87351e+07	1.66346e+08	1.48087e+07	1.61086e+08	4.69619e+07	2.65555e+08	6.54361e+07	2.16717e+08	7.53284e+07	1.368e+08	3.81659e+07	2.48662e+08	8.55999e+07	2.06691e+08	3.90415e+07	1.80002e+08
Organic compounds	Nucleosides, nucleotides, and analogues	Purine nucleotides	Purine ribonucleotides	Purine ribonucleoside monophosphates	Livello IIa	Adenosine monophosphate	C10 H14 N5 O7 P	Not the top hit	Full match	No results	Full match	Full match	Full match	-1.82	347.063	347.062	348.07	2.161	8.11098e+08	5	4	2	0	93	92.3	9.6			Superpathway of chorismate metabolism;Anaerobic aromatic compound degradation (Thauera aromatica);Superpathway of arginine and polyamine biosynthesis;Superpathway of purine nucleotide salvage;Superpathway of indole-3-acetate conjugate biosynthesis;Superpathway of 4-hydroxybenzoate biosynthesis (yeast);Superpathway of jasmonoyl-amino acid conjugates biosynthesis;Other	1.06525e+08	3.10674e+08	1.14559e+08	3.21467e+08	1.0505e+08	4.96022e+08	8.37272e+07	2.91476e+08	1.67018e+08	4.48364e+08	2.09074e+08	4.29981e+08	1.22892e+08	4.59528e+08	1.3846e+08	3.92901e+08	1.51235e+08	8.11098e+08	1.43066e+08	7.54888e+08
Organic compounds	Nucleosides, nucleotides, and analogues	Purine nucleosides	Purine 2'-deoxyribonucleosides	Purine 2'-deoxyribonucleosides	Livello III	8-hydroxy-deoxyguanosine	C10 H13 N5 O5	Full match	No results	Full match	Partial match	Full match	Full match	-1.04	283.092	283.091	284.099	2.411	1.50451e+08	4	1	0	1	6				88.9	Superpathway of purine nucleotide salvage;Other	2.53738e+06	1.02896e+08	8.43433e+06	1.20291e+08	3.17178e+06	9.07732e+07	7.70691e+06	8.96774e+07	2.95064e+06	9.08979e+07	1.16298e+07	1.09395e+08	2.10606e+06	1.04836e+08	2.24742e+06	9.41982e+07	2.12173e+06	1.17446e+08	1.16976e+07	1.04692e+08
Organic compounds	Nucleosides, nucleotides, and analogues	Purine nucleosides	Purine 2'-deoxyribonucleosides	Purine 2'-deoxyribonucleosides	Livello III	8-hydroxy-deoxyguanosine	C10 H13 N5 O5	Not the top hit	No results	No results	Partial match	Full match	Full match	-0.24	283.092	283.092	282.084	6.985	8.03338e+07	2	1	0	0	6					Superpathway of purine nucleotide salvage;Other	5.2847e+07	3.5562e+07	5.43369e+07	3.57301e+07	5.23724e+07	3.5584e+07	4.51562e+07	2.90846e+07	5.34893e+07	3.69576e+07	6.16491e+07	4.1007e+07	6.29397e+07	4.0987e+07	6.22008e+07	4.04954e+07	7.05989e+07	4.48348e+07	7.17526e+07	4.50714e+07
Organic compounds	Nucleosides, nucleotides, and analogues	Pyrimidine nucleosides	Not Available	Pyrimidine nucleosides	Livello IIa	Cytarabine	C9 H13 N3 O5	Full match	Full match	No results	Full match	Full match	Full match	-1.05	243.086	243.085	282.048	2.141	1.28294e+08	4	1	2	0	2	88.5	9.4			Other	3620523846	9.12842e+07	3580842981	9.44651e+07	2419879868	8.87722e+07	1389904032	9.45027e+07	3179023242	1.14291e+08	2.59534e+06	1.13058e+08	4137618403	1.13838e+08	4942537077	1.19818e+08	8254766754	9.6002e+07	4.25777e+06	9.92574e+07
Organic compounds	Nucleosides, nucleotides, and analogues	Pyrimidine nucleosides	Not Available	Pyrimidine nucleosides	Livello III	1-(β-D-ribofuranosyl)thymine	C10 H14 N2 O6	Full match	No results	No results	No results	Full match	Full match	-0.72	258.085	258.085	259.092	2.412	3.75687e+08	2	2	0	0	0						4.24224e+06	2.25454e+08	6.11891e+06	2.28295e+08	7.96327e+06	2.66104e+08	2.30105e+06	2.18673e+08	693874	1.75208e+08	1.9379e+06	1.6305e+08	1.7013e+06	1.73239e+08	1.95479e+06	1.53947e+08	3.465e+06	1.8455e+08	3.20891e+06	1.76465e+08
Organic compounds	Nucleosides, nucleotides, and analogues	Pyrimidine nucleosides	Pyrimidine nucleosides		Livello III	Farneside A	C24 H38 N2 O7	Not the top hit	No results	No results	No results	No results	Full match	2.74	466.268	466.269	467.277	34.853	5.18497e+07	2	0	0	0	0							4.41807e+07		4.40117e+07		2.86338e+07		3.77009e+07		3.59862e+07		4.25234e+07		4.1954e+07		4.17107e+07		3.122e+07		2.82029e+07
Organic compounds	Nucleosides, nucleotides, and analogues	Nucleoside and nucleotide analogues	Not Available	Nucleoside and nucleotide analogues	Livello III	pseudouridine	C9 H12 N2 O6	Full match	No results	No results	Partial match	Full match	Full match	-1.37	244.07	244.069	243.062	4.468	7.23467e+07	2	1	0	0	2					Other	2.4394e+07	3.37298e+06	2.42877e+07	2.96258e+06	3.99521e+07	5.45876e+06	3.202e+07	4.53118e+06	2.77622e+07	3.90804e+06	4.08467e+07	4.8735e+06	4.21792e+07	5.88245e+06	4.56348e+07	4.90185e+06	4.38044e+07	5.65682e+06	4.59041e+07	5.64871e+06
Organic compounds	Organic nitrogen compounds	Organonitrogen compounds	Quaternary ammonium salts	Cholines	Livello IIa	Choline	C5 H13 N O	Full match	Full match	No results	No results	No results	Full match	3.41	103.1	103.1	104.107	1.967	6.22695e+09	1	0	1	0	0	92.2	9.6					4.62096e+09		4.63292e+09		5.32015e+09		3.93964e+09		6.22695e+09		4.62869e+09		5.51438e+09		5.37795e+09		5.65878e+09		5.72242e+09
Organic compounds	Organic nitrogen compounds	Organonitrogen compounds	Cholines/ Quaternary ammonium salts	Phosphocholines	Livello III	Cholinephosphate	C5 H14 N O4 P	Not the top hit	No results	No results	No results	No results	Full match	0.15	183.066	183.066	184.073	1.828	6.79432e+07	3	0	0	0	0							1.64871e+07		1.89319e+07		1.53219e+07		1.18082e+07		1.71089e+07		1.02227e+07		1.0052e+07		1.20653e+07		1.19845e+07		1.34762e+07
Organic compounds	Organic nitrogen compounds	Organonitrogen compounds	Amines	Dialkylamines	Livello IIa	spermidine	C7 H19 N3	Full match	Full match	Full match	Full match	Full match	Full match	-0.36	145.158	145.158	146.165	1.645	3.85619e+07	1	1	1	1	6	83.4	52.1		84.9	Superpathway of arginine and polyamine biosynthesis;Other		2.0956e+07		2.21296e+07		2.19282e+07		2.42869e+07		1.66443e+07		2.35519e+07		2.48902e+07		3.1486e+07		2.79288e+07		2.95495e+07
Organic compounds	Organic nitrogen compounds	Organonitrogen compounds	Oximes	Aldoximes	Livello III	4-methylthiobutanaldoxime	C5 H11 N O S	Full match	No results	No results	No results	No results	Full match	0.82	133.056	133.056	134.064	24.059	2.2041e+07	1	0	0	0	0							3.95001e+06		3.88089e+06		2.7544e+06		3.31947e+06		6.41975e+06		7.03616e+06		7.17855e+06		8.48934e+06		1.08577e+07		9.3066e+06
Organic compounds	Organic oxygen compounds	Organooxygen compounds	Alcohols and polyols	Quinic acids and derivatives	Livello IIa	D-(-)-Quinic acid	C7 H12 O6	No match	Full match	Full match	Full match	No results	Full match	-4.91	192.063	192.062	191.055	2.051	1.10335e+09	2	0	1	1	2	79.7	9		77	Superpathway of aromatic compound degradation via 2-oxopent-4-enoate;Superpathway of aromatic compound degradation via 3-oxoadipate	5.45469e+08		5.41555e+08		7.51042e+08		4.60333e+08		7.80826e+08		8.41278e+08		8.23628e+08		8.41667e+08		1.07874e+09		1.10335e+09
Organic compounds	Organic oxygen compounds	Organooxygen compounds	Alcohols and polyols	Quinic acids and derivatives	Livello III	Chlorogenic acid	C16 H18 O9	Full match	No results	No results	Partial match	Full match	Full match	-0.12	354.095	354.095	353.088	19.703	2.61276e+08	3	4	0	0	1					Superpathway of scopolin and esculin biosynthesis	8.62035e+07	4.87952e+07	8.60443e+07	4.79428e+07	1.30923e+08	7.39978e+07	7.53554e+07	4.18707e+07	2.61276e+08	1.49153e+08	7.1709e+07	3.91489e+07	7.15801e+07	3.76863e+07	8.77785e+07	4.76078e+07	1.28939e+08	7.73029e+07	1.68106e+08	9.0396e+07
Organic compounds	Organic oxygen compounds	Organooxygen compounds	Alcohols and polyols	Quinic acids and derivatives	Livello III	Chlorogenic acid	C16 H18 O9	Full match	No results	No results	Partial match	Full match	Full match	0.11	354.095	354.095	353.088	21.435	9.99529e+07	2	4	0	0	1					Superpathway of scopolin and esculin biosynthesis	3.92915e+07	7.58498e+06	4.07833e+07	6.93196e+06	6.14397e+07	1.18853e+07	3.4223e+07	6.64118e+06	9.99529e+07	2.00751e+07	3.59479e+07	6.80095e+06	3.81275e+07	7.00786e+06	4.34411e+07	8.67454e+06	5.05209e+07	9.16541e+06	5.9995e+07	1.02517e+07
Organic compounds	Organic oxygen compounds	Organooxygen compounds	Alcohols and polyols	Quinic acids and derivatives	Livello III	Chlorogenic acid	C16 H18 O9	Full match	No results	No results	Partial match	Full match	Full match	0.11	354.095	354.095	353.088	13.2	4.95506e+07	1	4	0	0	1					Superpathway of scopolin and esculin biosynthesis	2.5396e+07		2.67927e+07		4.95506e+07		2.92843e+07		4.56122e+07		3.24995e+07		3.24521e+07		3.64333e+07		4.35696e+07		4.64507e+07
Organic compounds	Organic oxygen compounds	Organooxygen compounds	Alcohols and polyols	Quinic acids and derivatives	Livello III	Cynarine	C25 H24 O12	Not the top hit	No results	No results	Partial match	Full match	Not the top hit	-0.32	516.127	516.127	515.119	28.261	3.23666e+07	2	17	0	0	1					Other	1.04674e+07	2.4896e+06	1.01426e+07	2.49199e+06	1.66033e+07	3.9637e+06	1.15129e+07	2.62221e+06	2.36612e+07	4.96154e+06	7.20173e+06	1.83957e+06	6.2869e+06	1.46334e+06	8.47055e+06	1.70399e+06	8.54816e+06	1.70713e+06	9.47486e+06	2.22518e+06
Organic compounds	Organic oxygen compounds	Organooxygen compounds	Alcohols and polyols	Quinic acids and derivatives	Livello III	Cynarine	C25 H24 O12	No match	No results	No results	Partial match	Full match	Not the top hit	-0.18	516.127	516.127	515.119	27.63	3.96798e+07	2	17	0	0	1					Other	1.21166e+07	2.46602e+06	1.80612e+07	3.70223e+06	1.81649e+07	4.54275e+06	1.76094e+07	5.24959e+06	3.96798e+07	5.11308e+06	6.63644e+06	1.57313e+06	7.56989e+06	1.16499e+06	1.24391e+07	1.72192e+06	1.2672e+07	1.58482e+06	9.66707e+06	2.03848e+06
Organic compounds	Organic oxygen compounds	Organooxygen compounds	Alcohols and polyols	Quinic acids and derivatives	Livello III	trans-5-O-(4-coumaroyl)-D-quinic acid	C16 H18 O8	Not the top hit	No results	No results	No results	Full match	Full match	0.22	338.1	338.1	337.093	24.664	6.73458e+07	2	4	0	0	0						9.91219e+06	3.38093e+06	1.15206e+07	3.11151e+06	2.44716e+07	1.03057e+07	1.0858e+07	4.03026e+06	4.03981e+07	1.9021e+07	1.39461e+07	6.33553e+06	1.09323e+07	4.87502e+06	2.04453e+07	8.25454e+06	3.4249e+07	1.4344e+07	4.33832e+07	1.92942e+07
Organic compounds	Organic oxygen compounds	Organooxygen compounds	Carbonyl compounds	Alkyl-phenylketones	Livello IIa	Acetophenone	C8 H8 O	Full match	Full match	No results	Partial match	Full match	Full match	1.06	120.058	120.058	121.065	2.41	1.52147e+08	3	8	1	0	2	81.2	9.1			Anaerobic aromatic compound degradation (Thauera aromatica);Other		6.07416e+07		6.43017e+07		1.03595e+08		5.60676e+07		1.14818e+08		8.45742e+07		8.23684e+07		8.67169e+07		8.54069e+07		9.77143e+07
Organic compounds	Organic oxygen compounds	Organooxygen compounds	Carbonyl compounds	O-acylglycerone-phosphates	Livello III	1-palmitoylglycerone 3-phosphate	C19 H37 O7 P	Full match	No results	No results	No results	Full match	Full match	-0.4	408.228	408.228	407.22	32.89	3.52237e+07	4	2	0	0	0						6.63223e+06	4.05388e+06	8.40989e+06	4.4408e+06	9.488e+06	5.60946e+06	2.20442e+06	3.01367e+06	1.12734e+06	4.84621e+06	422681	3.98074e+06	1.09053e+06	4.34134e+06	464809	4.58892e+06	1.40024e+06	4.26914e+06	2.31495e+06	920426
Organic compounds	Organic oxygen compounds	Organooxygen compounds	Carbonyl compounds	Aryl alkyl ketones	Livello III	*Metyrapone	C14 H14 N2 O	Full match	No results	No results	No results	Full match	Partial match	-1.2	226.111	226.11	227.118	29.114	1.17604e+08	2	1	0	0	0						3.54316e+06	1.58977e+07	2.86486e+06	1.8786e+07	1.71269e+07	5.44584e+07	7.49096e+06	2.45429e+07	2.75914e+06	8.1339e+06	7.8227e+06	2.97798e+07	1.0207e+07	3.31234e+07	6.74431e+06	2.09366e+07	1.5639e+07	5.18408e+07	1.76114e+07	5.48524e+07
Organic compounds	Organic oxygen compounds	Organooxygen compounds	Carbonyl compounds	ketones	Livello III	*Nocarimidazole A	C13 H23 N3 O	Full match	No results	No results	No results	No results	Full match	-0.91	237.184	237.184	238.191	28.767	1.77291e+08	2	0	0	0	0						5.02779e+06	4.68377e+07	4.78118e+06	4.37985e+07	8.59599e+06	6.86033e+07	2.03692e+06	1.49103e+07	2.00329e+07	1.42823e+08	1.1554e+07	8.75599e+07	1.263e+07	1.08775e+08	1.61468e+07	1.20195e+08	1.24029e+07	9.06553e+07	1.37249e+07	9.92892e+07
Organic compounds	Organic oxygen compounds	Organooxygen compounds	Carbohydrates and carbohydrate conjugates	Monosaccharides	Livello III	1,5-anhydroglucitol	C6 H12 O5	Invalid mass	No results	No results	Invalid mass	Invalid mass	No results	-5.03	164.068	164.068	163.06	2.089	1.1203e+08	2	7	0	0	1					Other	8.0358e+07		8.12426e+07		9.0432e+07		5.35125e+07		1.1203e+08		1.99655e+07		7.95179e+07		6.73116e+07		1.01e+08		1.05686e+08
Organic compounds	Organic oxygen compounds	Organooxygen compounds	Carbohydrates and carbohydrate conjugates	Monosaccharides	Livello III	2_7-Anhydro-alpha-N-acetylneuraminicacid	C11 H17 N O8	Full match	No results	No results	No results	No results	Full match	-0.68	291.095	291.095	292.102	2.172	8.08729e+08	6	0	0	0	0						1.15675e+08	1.94728e+08	8.90285e+07	2.23467e+08	3.70539e+08	5.40395e+08	1.31276e+08	2.8424e+08	1.52743e+08	4.92045e+08	2.15663e+08	4.31201e+08	2.4732e+08	4.98027e+08	2.46579e+08	3.04207e+08	4.31846e+08	6.81367e+08	4.07392e+08	8.08729e+08
Organic compounds	Organic oxygen compounds	Organooxygen compounds	Carbohydrates and carbohydrate conjugates	Monosaccharides	Livello III	Caryophyllose	C12 H24 O8	Not the top hit	No results	No results	No results	No results	Full match	-0.35	296.147	296.147	295.14	25.113	6.34919e+07	1	0	0	0	0						9.58657e+06		9.46601e+06		2.65244e+07		6.89814e+06		1.35962e+07		1.03055e+07		1.22458e+07		8.79005e+06		1.15133e+07		1.25773e+07
Organic compounds	Organic oxygen compounds	Organooxygen compounds	Carbohydrates and carbohydrate conjugates	Monosaccharide phosphates	Livello IIa	α-D-Mannose 1-phosphate	C6 H13 O9 P	Full match	Full match	Full match	Full match	Full match	Full match	-0.1	260.03	260.03	259.022	1.791	7.32119e+07	5	20	3	8	38	83.4	9.2		78.3	Other	3.24073e+07	6.35941e+06	3.13816e+07	6.92463e+06	2.8942e+07	6.48403e+06	2.68777e+07	6.70091e+06	3.79064e+07	7.50674e+06	3.21052e+07	7.63207e+06	3.12456e+07	7.90492e+06	3.55879e+07	7.1624e+06	4.26208e+07	1.1531e+07	4.40484e+07	8.56374e+06
Organic compounds	Organic oxygen compounds	Organooxygen compounds	Carbohydrates and carbohydrate conjugates	O-glycosyl compounds	Livello IIa	Sucrose	C12 H22 O11	Not the top hit	Full match	Full match	Partial match	Full match	Partial match	-0.58	342.116	342.116	341.109	2.084	1.58048e+09	8	17	1	8	4	75.8	47.6		86.4	Other	7.88426e+07	1.93247e+08	6.99994e+07	1.73366e+08	2.09597e+08	4.94457e+08	2.02989e+08	4.71296e+08	6.81537e+07	2.59415e+08	3.59358e+08	7.73002e+08	3.20834e+08	7.51438e+08	4.43033e+08	8.63235e+08	5.13776e+08	8.78836e+08	4.48212e+08	8.22397e+08
Organic compounds	Organic oxygen compounds	Organooxygen compounds	Carbohydrates and carbohydrate conjugates	Hexoses	Livello III	Tuliposide B	C11 H18 O9	Not the top hit	No results	No results	No results	Full match	Full match	-1.09	294.095	294.095	295.102	28.734	1.31284e+08	2	3	0	0	0							5.29484e+07		5.61603e+07		9.10825e+07		4.72041e+07		1.16415e+08		3.95267e+07		4.8145e+07		4.15647e+07		1.0324e+08		1.31284e+08
Organic compounds	Organic oxygen compounds	Organooxygen compounds	Carbohydrates and carbohydrate conjugates	Hexoses	Livello III	Tuliposide B	C11 H18 O9	Not the top hit	No results	No results	No results	Full match	Full match	-0.82	294.095	294.095	295.102	28.437	6.49064e+07	1	3	0	0	0							2.72266e+07		2.42624e+07		4.14731e+07		2.19183e+07		3.736e+07		1.98753e+07		2.4385e+07		2.06987e+07		2.97253e+07		3.39474e+07
Organic compounds	Organic oxygen compounds	Organooxygen compounds	Carbohydrates and carbohydrate conjugates	Hexoses	Livello III	D-(+)-Glucose	C6 H12 O6	Not the top hit	No results	Partial match	Partial match	Full match	Full match	-4.77	180.063	180.063	179.055	1.998	6.41995e+09	4	18	0	1	14				74	Superpathway of scopolin and esculin biosynthesis;Superpathway of indole-3-acetate conjugate biosynthesis;Other	3.17875e+09		3.28338e+09		3.82527e+09		3.74548e+09		3.68597e+09		5.2006e+09		5.68724e+09		5.01568e+09		4.85819e+09		4.62335e+09
Organic compounds	Organic oxygen compounds	Organooxygen compounds	Carbohydrates and carbohydrate conjugates	Hexoses	Livello III	Glucosamine	C6 H13 N O5	Full match	No results	No results	Partial match	Full match	Partial match	0.21	179.079	179.079	180.087	2.041	3.80739e+09	2	4	0	0	1					Other		1.99592e+09		8.87219e+08		2.57869e+09		7.11191e+08		3.24228e+09		3.7209e+09		3.7156e+09		1.91132e+09		3.74271e+09		1.87131e+09
Organic compounds	Organic oxygen compounds	Organooxygen compounds	Carbohydrates and carbohydrate conjugates	Sugar acids and derivatives	Livello III	D-Gluconic acid	C6 H12 O7	Full match	No results	Full match	Full match	Full match	Full match	-4.84	196.058	196.057	195.05	1.974	4.39442e+08	1	4	0	2	5				56.9	Other	2.24946e+08		2.22535e+08		2.45968e+08		1.93633e+08		3.11762e+08		3.20431e+08		3.2414e+08		3.45638e+08		4.39442e+08		4.11392e+08
Organic compounds	Organic oxygen compounds	Organooxygen compounds	Carbohydrates and carbohydrate conjugates		Livello III	Bis-D-fructose2'_1:2_1'-dianhydride	C12 H20 O10	Not the top hit	No results	No results	No results	No results	Full match	-1.33	324.106	324.105	325.112	28.737	6.83409e+07	1	0	0	0	0							2.69448e+07		2.35734e+07		4.20739e+07		2.39556e+07		5.28065e+07		2.24651e+07		2.24765e+07		2.03112e+07		5.77437e+07		6.83409e+07
Organic compounds	Organic oxygen compounds	Organooxygen compounds	Carbohydrates and carbohydrate conjugates		Livello III	Bis-D-fructose2'_1:2_1'-dianhydride	C12 H20 O10	No match	No results	No results	No results	No results	Full match	-1.01	324.106	324.105	325.113	28.5	5.02271e+07	1	0	0	0	0							1.29375e+07		1.38811e+07		2.08186e+07		1.47169e+07		2.26917e+07		1.43995e+07		1.25898e+07		1.39955e+07		4.63794e+07		4.81684e+07
Organic compounds	Organic oxygen compounds	Organooxygen compounds	Carbohydrates and carbohydrate conjugates		Livello III	1-[(3-Carboxypropyl)amino]-1-deoxy-β-D-fructofuranose	C10 H19 N O7	Full match	No results	No results	No results	Full match	No results	-0.39	265.116	265.116	266.123	2.083	1.97585e+09	6	1	0	0	0						6.15336e+06	3.89423e+08	7.21046e+06	4.15617e+08	3.13603e+07	1.62458e+09	1.57469e+07	9.35431e+08	2.08983e+07	1.28319e+09	2.79992e+07	1.6581e+09	2.83956e+07	1.97585e+09	2.62534e+07	1.69396e+09	4.11286e+07	1.74094e+09	3.59807e+07	1.84989e+09
Organic compounds	Organic oxygen compounds	Organooxygen compounds	Carbohydrates and carbohydrate conjugates		Livello III	1-Deoxy-1-{[(7R,17Z,20Z)-4-hydroxy-7-(hydroxymethyl)-4-oxido-9-oxo-3,5,8-trioxa-4λ~5~-phosphahexacosa-17,20-dien-1-yl]amino}-β-D-fructopyranose	C29 H54 N O12 P	No match	No results	No results	No results	Full match	Full match	-0.5	639.338	639.338	640.345	34.629	3.19994e+07	2	2	0	0	0						3.17949e+06	3.3406e+06	3.42824e+06	4.44845e+06	1.61136e+07	2.0217e+07	1.11536e+07	1.36744e+07	7.40782e+06	9.31785e+06	1.99596e+07	2.26024e+07	2.10512e+07	2.43524e+07	1.73157e+07	2.10872e+07	2.18529e+07	2.75047e+07	2.12893e+07	2.6674e+07
Organic compounds	Organic oxygen compounds	Organooxygen compounds	Carbohydrates and carbohydrate conjugates		Livello III	1-O-(4-coumaroyl)-β-D-glucose	C15 H18 O8	Full match	No results	No results	Full match	Full match	Full match	-0.27	326.1	326.1	371.098	15.743	1.28264e+08	4	3	0	0	1					Other	6.41664e+07	1.89923e+07	6.41516e+07	1.77539e+07	3.51566e+07	1.17517e+07	1.67554e+07	5.77843e+06	3.26877e+07	1.00199e+07	2.53172e+07	7.50774e+06	3.23856e+07	1.08731e+07	2.64427e+07	7.95728e+06	3.70299e+07	1.18173e+07	3.73376e+07	1.16472e+07
Organic compounds	Organic oxygen compounds	Organooxygen compounds	Carbohydrates and carbohydrate conjugates		Livello III	1-O-(4-coumaroyl)-β-D-glucose	C15 H18 O8	Full match	No results	No results	Full match	Full match	Full match	0.09	326.1	326.1	325.093	19.985	1.06718e+08	1	3	0	0	1					Other	6.42899e+07		5.68419e+07		5.45829e+07		5.16566e+07		7.2109e+07		3.96918e+07		4.16126e+07		4.46955e+07		5.2286e+07		5.45704e+07
Organic compounds	Organic oxygen compounds	Organooxygen compounds	Carbohydrates and carbohydrate conjugates	Phenolic glycosides	Livello III	Caffeic acid 3-glucoside	C15 H18 O9	Full match	No results	No results	No results	Full match	Partial match	-0.3	342.095	342.095	341.088	17.785	7.82114e+07	1	2	0	0	0						2.54815e+07		2.70306e+07		3.42565e+07		2.77244e+07		5.71039e+07		4.48906e+07		4.55832e+07		4.60588e+07		3.56101e+07		3.34576e+07
Organic compounds	Organic oxygen compounds	Organooxygen compounds	Carbohydrates and carbohydrate conjugates	Phenolic glycosides	Livello III	Caffeic acid 3-glucoside	C15 H18 O9	Full match	No results	No results	No results	Full match	Partial match	-0.24	342.095	342.095	341.088	20.368	1.40007e+08	1	2	0	0	0						7.60218e+07		7.60226e+07		6.82157e+07		5.00259e+07		1.16463e+08		6.16553e+07		8.64638e+07		7.14239e+07		4.20538e+07		9.63758e+07
Organic compounds	Organic oxygen compounds	Organooxygen compounds	Carbohydrates and carbohydrate conjugates	Phenolic glycosides	Livello III	Caffeic acid 3-glucoside	C15 H18 O9	Full match	No results	No results	No results	Full match	Partial match	-0.09	342.095	342.095	341.088	16.318	2.12788e+08	3	2	0	0	0						1.24316e+08	2.40764e+07	1.20594e+08	2.22253e+07	1.14709e+08	2.40558e+07	5.14412e+07	1.01175e+07	1.02301e+08	2.1443e+07	1.07175e+08	2.02812e+07	1.06197e+08	2.60944e+07	8.80225e+07	1.81116e+07	1.14417e+08	2.22467e+07	9.9394e+07	2.37538e+07
Organic compounds	Organic oxygen compounds	Organooxygen compounds	Carbohydrates and carbohydrate conjugates	Phenolic glycosides	Livello III	Caffeic acid 3-glucoside	C15 H18 O9	Full match	No results	No results	No results	Full match	Partial match	-0.08	342.095	342.095	341.088	12.969	1.95396e+08	1	2	0	0	0						9.1883e+07		9.47877e+07		9.01319e+07		4.15435e+07		9.70306e+07		8.38757e+07		9.76951e+07		7.42993e+07		8.82401e+07		8.63487e+07
Organic compounds	Organic oxygen compounds	Organooxygen compounds	Carbohydrates and carbohydrate conjugates	Aminoglycosides	Livello III	Leucomycin A5	C39 H65 N O14	No match	No results	No results	No results	No results	Full match	-1.7	771.441	771.439	772.447	28.21	5.351e+07	2	0	0	0	0							3.80444e+07		3.87015e+07		4.09531e+07		2.86999e+07		5.351e+07		3.60919e+07		4.09206e+07		3.48147e+07		4.73591e+07		4.40747e+07
Organic compounds	Organic oxygen compounds	Organooxygen compounds	Carbohydrates and carbohydrate conjugates	Cyanogenic glycosides	Livello III	Lotaustralin	C11 H19 N O6	Full match	No results	No results	Full match	Full match	Full match	-0.89	261.121	261.121	262.128	2.389	6.26665e+07	1	5	0	0	1					Other		1.8856e+07		1.9475e+07		5.25361e+07		3.48041e+07		3.93944e+07		5.11077e+07		6.26665e+07		5.29898e+07		4.22022e+07		3.81239e+07
Organic compounds	Organic oxygen compounds	Organooxygen compounds	Carbohydrates and carbohydrate conjugates	O-glycosyl compounds	Livello III	*Maduramycin	C46 H78 O16	No match	No results	No results	No results	No results	Full match	-2.33	886.529	886.527	887.533	29.066	2.80715e+07	4	0	0	0	0						778769	8.67876e+06	1.07978e+06	8.90242e+06	386472	4.49134e+06	487391	4.59212e+06	4.80954e+06	2.80715e+07	757936	9.57475e+06	709688	9.27265e+06	633333	1.04109e+07	374840	9.07325e+06	461941	9.42177e+06
Organic compounds	Organic oxygen compounds	Organooxygen compounds	Carbohydrates and carbohydrate conjugates	Glycosyl compounds	Livello III	Methylpendolmycin-14-O-α-glucoside	C29 H43 N3 O7	No match	No results	No results	No results	No results	Full match	1.83	545.31	545.311	546.319	33.874	2.35727e+07	2	0	0	0	0							1.9997e+06		1.54811e+06		1.28597e+07		1.11321e+07		9.92961e+06		1.75238e+06		1.06985e+06		2.5665e+06		4.16577e+06		6.81956e+06
Organic compounds	Organic oxygen compounds	Organooxygen compounds	Carbohydrates and carbohydrate conjugates	O-glycosyl compounds	Livello III	(2R)-DIMBOA glucoside	C15 H19 N O10	Not the top hit	No results	No results	Full match	Full match	Full match	-1.62	373.101	373.1	374.108	2.412	2.10761e+07	1	1	0	0	1					Other		1.09132e+07		1.13329e+07		1.06555e+07		8.56389e+06		9.93908e+06		7.93637e+06		7.93769e+06		8.829e+06		7.16034e+06		7.0995e+06
Organic compounds	Organic oxygen compounds	Organooxygen compounds	Carbohydrates and carbohydrate conjugates	O-glucuronides	Livello III	1_2-beta-D-Glucuronosyl-D-glucuronate	C12 H18 O13	Not the top hit	No results	No results	No results	No results	Full match	0.17	370.075	370.075	369.068	1.797	5.59696e+07	2	0	0	0	0						5.22307e+07		5.59696e+07		1.99679e+06		1.48555e+06		1.65542e+06		2.29605e+06		2.41378e+06		1.63461e+06		1.22038e+06		1.93067e+06
Organic compounds	Organic oxygen compounds	Organooxygen compounds	Carbohydrates and carbohydrate conjugates	Aminoglycosides	Livello III	Turbomycin A	C25 H17 N3	No match	Invalid mass	Invalid mass	No results	No results	Full match	0.19	359.142	359.142	360.15	2.1	2.82871e+08	2	0	1	8	0	75.6	55.8		87.4			1.95623e+07		1.52412e+07		5.89162e+07		5.32777e+07		2.29438e+07		1.02761e+08		9.60088e+07		9.47317e+07		1.19704e+08		1.19073e+08
Organic compounds	Organic oxygen compounds	Organooxygen compounds	Carbohydrates and carbohydrate conjugates	Glycosylamines	Livello III	Zeatin 7-glucoside	C16 H23 N5 O6	Not the top hit	No results	No results	No results	Full match	Full match	-3.65	381.165	381.163	380.156	12.673	2.46695e+07	2	10	0	0	0						1.34269e+07	7.83924e+06	1.37419e+07	8.07926e+06	1.84234e+07	1.00532e+07	1.13032e+07	7.10494e+06	2.46695e+07	1.44995e+07	1.44543e+07	8.52427e+06	1.42997e+07	9.29085e+06	1.47518e+07	7.13008e+06	1.943e+07	1.07786e+07	1.96963e+07	1.03688e+07
Organic compounds	Organoheterocyclic compounds	Quinolines and derivatives	Quinolines and derivatives		Livello IIa	2-Pyridyl(2-quinolyl)methanone	C15 H10 N2 O	Full match	Full match	No results	No results	No results	No results	-1.02	234.079	234.079	235.086	28.962	2.87321e+07	2	0	1	0	0	65.7	43.5				167262	4.21004e+06	183578	6.1484e+06	5.11474e+06	1.59367e+07	1.8421e+06	1.44369e+07	1.14947e+06	6.08402e+06	1.75245e+06	1.15483e+07	2.21271e+06	1.41845e+07	1.8877e+06	1.59148e+07	1.23677e+06	7.99364e+06	1.50989e+06	8.6249e+06
Organic compounds	Organoheterocyclic compounds	Quinolines and derivatives	Not Available	Quinolines and derivatives	Livello IIa	6-Methylquinoline	C10 H9 N	Full match	Full match	No results	No results	Full match	Partial match	-0.4	143.073	143.073	144.081	14.354	4.17932e+07	1	2	1	0	0	66.7	8.3					4.17932e+07		3.67004e+07		1.18985e+07		1.82978e+07		2.84719e+07		2.29473e+07		1.85784e+07		2.47877e+07		2.44532e+07		2.58914e+07
Organic compounds	Organoheterocyclic compounds	Quinolines and derivatives	Not Available	Quinolines and derivatives	Livello IIa	6-Methylquinoline	C10 H9 N	Full match	Full match	No results	No results	Full match	Partial match	-0.36	143.073	143.073	144.081	22.234	1.04606e+08	1	2	1	0	0	76	8.8					3.24262e+07		4.54449e+07		3.86334e+07		3.71197e+07		3.48072e+07		3.40815e+07		3.80274e+07		3.29698e+07		3.64391e+07		3.73547e+07
Organic compounds	Organoheterocyclic compounds	Quinolines and derivatives	Quinolones	Hydroquinolones	Livello III	Deoxynybomycin	C16 H14 N2 O3	Not the top hit	No results	No results	No results	No results	Full match	-0.73	282.1	282.1	283.108	25.857	3.32282e+07	1	0	0	0	0							436844		658370		5.81499e+06		5.27248e+06		6.35672e+06		1.24013e+07		1.75153e+07		2.06079e+07		1.28762e+07		1.86028e+07
Organic compounds	Organoheterocyclic compounds	Quinolines and derivatives	Quinolones	Hydroquinolones	Livello III	Deoxynybomycin	C16 H14 N2 O3	Full match	No results	No results	No results	No results	Full match	-0.68	282.1	282.1	283.108	21.655	8.25274e+07	1	0	0	0	0							390490		1.05651e+06		1.62177e+07		1.17861e+07		2.02719e+07		9.92748e+06		8.91911e+06		1.32131e+07		3.76245e+06		4.83275e+06
Organic compounds	Organoheterocyclic compounds	Quinolines and derivatives	Not Available	Quinolines and derivatives	Livello IIa	p-Toluquinoline	C10 H9 N	Full match	Full match	No results	No results	Full match	Partial match	-0.61	143.073	143.073	144.081	28.201	4.03653e+07	1	2	1	0	0	62.9	8.1					5.72068e+06		6.24451e+06		2.9446e+06		3.4156e+06		411824		1.41135e+07		1.15187e+07		1.04545e+07		4.06016e+06		4.84892e+06
Organic compounds	Organoheterocyclic compounds	Quinolines and derivatives	Not Available	Quinolines and derivatives	Livello III	2,6-Dimethylquinoline	C11 H11 N	Full match	Invalid mass	No results	No results	Full match	No results	0.26	157.089	157.089	158.096	24.55	2.91323e+08	1	3	4	0	0			73.7				5.87743e+07		7.88996e+07		1.04383e+08		7.95803e+07		6.13178e+07		1.12809e+08		1.51813e+08		1.05124e+08		1.08304e+08		1.09043e+08
Organic compounds	Organoheterocyclic compounds	Quinolines and derivatives	Quinolones and derivatives	Hydroquinolones	Livello III	Pyroquilon	C11 H11 N O	Full match	No results	No results	No results	Full match	Full match	-0.06	173.084	173.084	174.091	9.224	6.47255e+07	1	2	0	0	0							3.42361e+07		3.45383e+07		3.0058e+07		2.40611e+07		2.43755e+07		3.14205e+07		3.65501e+07		2.63994e+07		3.50782e+07		3.48028e+07
Organic compounds	Organoheterocyclic compounds	Isoquinolines and derivatives	Benzylisoquinolines	Benzylisoquinolines	Livello III	Juzirine	C17 H15 N O3	Full match	No results	No results	No results	Full match	Full match	-0.69	281.105	281.105	282.112	27.371	5.01251e+07	1	2	0	0	0							3.52155e+06		3.85201e+06		1.02178e+07		1.08382e+07		1.10633e+07		1.46664e+07		1.43149e+07		2.58381e+07		1.11559e+07		1.58422e+07
Organic compounds	Organoheterocyclic compounds	Isoquinolines and derivatives	Isoquinolines		Livello III	Pyrenoline B	C14 H13 N O3	Full match	No results	No results	No results	No results	Full match	-0.59	243.09	243.089	244.097	22.514	1.10382e+08	1	0	0	0	0							1.50022e+06		1.53113e+06		2.2373e+07		1.33985e+07		2.3696e+07		1.71933e+07		2.12704e+07		2.29557e+07		6.78342e+06		9.26375e+06
Organic compounds	Organoheterocyclic compounds	Azoles	Imidazoles	Carbonylimidazoles	Livello III	*rac-Etomidate	C14 H16 N2 O2	Full match	No results	No results	No results	Full match	Full match	-0.61	244.121	244.121	245.128	25.917	1.00834e+08	2	1	0	0	0						4.48614e+06	2.74355e+07	4.90413e+06	3.0795e+07	1.04894e+07	5.85491e+07	7.2347e+06	4.26089e+07	8.81978e+06	4.9163e+07	7.48724e+06	4.40596e+07	9.62837e+06	5.39961e+07	9.28228e+06	5.21747e+07	9.74481e+06	5.44225e+07	1.0999e+07	6.36531e+07
Organic compounds	Organoheterocyclic compounds	Azolidines	Imidazolidines	Phenylhydantoins	Livello III	*phenytoin	C15 H12 N2 O2	Not the top hit	No results	No results	No results	Full match	Full match	-0.51	252.09	252.09	253.097	23.762	1.56493e+08	1	3	0	0	0							1.55934e+07		1.91709e+07		1.74109e+07		1.19175e+07		1.08443e+07		2.3259e+07		3.26651e+07		2.4718e+07		2.25143e+07		2.87829e+07
Organic compounds	Organoheterocyclic compounds	Imidazopyrimidines	Purines and purine derivatives	6-aminopurines	Livello IIa	Adenine	C5 H5 N5	Full match	Partial match	No results	Partial match	Full match	Full match	-0.07	135.054	135.054	136.062	2.403	2.14139e+09	1	1	1	0	8	85.8	9.3			Superpathway of purine nucleotide salvage;Other		1.77199e+08		1.81118e+08		2.91266e+08		3.30668e+08		2.01821e+08		3.55998e+08		3.3186e+08		3.32187e+08		2.39008e+08		2.70448e+08
Organic compounds	Organoheterocyclic compounds	Imidazopyrimidines	Purines and purine derivatives	Purines and purine derivatives	Livello IIa	Guanine	C5 H5 N5 O	Full match	Full match	No results	Full match	Full match	Full match	-0.35	151.049	151.049	152.057	2.402	3.33046e+08	1	3	1	0	7	91.1	9.6			Superpathway of purine nucleotide salvage;Other		1.7752e+08		1.7532e+08		1.59716e+08		1.6126e+08		1.66724e+08		1.78738e+08		1.71718e+08		1.53423e+08		1.96937e+08		1.8428e+08
Organic compounds	Organoheterocyclic compounds	Diazines	Pyrimidines and pyrimidine derivatives	Pyrimidones	Livello IIa	Cytosine	C4 H5 N3 O	Full match	Partial match	Full match	Partial match	Full match	Full match	2.47	111.043	111.044	112.051	2.137	1.92318e+08	1	1	2	1	1	82.1	9.1		61.2	Other		9.20182e+07		8.32658e+07		9.40748e+07		9.94428e+07		1.24859e+08		1.28078e+08		1.42486e+08		1.33919e+08		1.65182e+08		1.59868e+08
Organic compounds	Organoheterocyclic compounds	Diazines	Pyrimidines and pyrimidine derivatives	Pyrimidones	Livello IIa	Cytosine	C4 H5 N3 O	Full match	Full match	No results	Full match	Partial match	Full match	2.31	111.043	111.044	112.051	2.385	1.1493e+08	1	1	2	0	1	70.7	8.5			Other		8.58608e+07		8.67636e+07		9.25759e+07		8.75414e+07		1.08513e+08		1.10301e+08		1.08069e+08		1.1493e+08		9.96966e+07		1.02844e+08
Organic compounds	Organoheterocyclic compounds	Diazines	Pyrimidines and pyrimidine derivatives	Pyrimidones	Livello IIa	Uracil	C4 H4 N2 O2	Full match	Full match	No results	Full match	Full match	Partial match	2.52	112.027	112.028	113.035	4.467	6.60095e+07	1	2	2	0	5	84	52.4			Other		2.45866e+07		2.40845e+07		3.95601e+07		3.21203e+07		3.11773e+07		4.37536e+07		4.43265e+07		4.38179e+07		4.1295e+07		4.17755e+07
Organic compounds	Organoheterocyclic compounds	Pyridines and derivatives	Aminopyridines and derivatives	Aminopyridines and derivatives	Livello III	4-Aminopyridine	C5 H6 N2	Full match	Invalid mass	No results	No results	Full match	No results	4.48	94.0531	94.0535	112.087	1.796	3.3059e+08	2	3	1	0	0	81.1	50.7					1.25057e+08		1.30523e+08		7.23062e+07		4.92818e+07		1.42241e+08		5.3594e+07		7.86969e+07		5.25704e+07		6.6993e+07		6.29201e+07
Organic compounds	Organoheterocyclic compounds	Pyridines and derivatives	Hydropyridines	Dihydropyridinecarboxylic acids and derivatives	Livello III	*Nifedipine	C17 H18 N2 O6	Not the top hit	No results	No results	Partial match	Full match	Full match	-1.01	346.116	346.116	347.123	23.88	4.69993e+07	1	1	0	0	1					Other		2.61611e+06		3.4687e+06		4.4361e+07		2.95817e+07		2.77364e+07		3.57926e+07		4.69993e+07		1.92935e+07		2.47818e+07		1.65101e+07
Organic compounds	Organoheterocyclic compounds	Pyridines and derivatives	Pyridine carboxaldehydes	Pyridoxals and derivatives	Livello IIa	Pyridoxal	C8 H9 N O3	Full match	Full match	No results	Full match	Partial match	Partial match	-0.79	167.058	167.058	168.065	2.41	1.48379e+08	2	3	1	0	1	74	53.6			Other		1.46665e+07		1.46631e+07		3.64369e+07		3.66629e+07		2.36123e+07		4.13141e+07		5.04548e+07		4.82298e+07		2.26826e+07		1.97826e+07
Organic compounds	Organoheterocyclic compounds	Pyridines and derivatives	Pyridinecarboxylic acids and derivatives	Pyridinecarboxylic acids	Livello IIa	Nicotinic acid	C6 H5 N O2	Full match	Full match	Full match	Full match	Full match	Full match	0.77	123.032	123.032	124.039	2.411	2.60202e+08	1	4	2	1	6	83.2	9.2		68.4	Other		8.5028e+07		6.72356e+07		8.88595e+07		9.17712e+07		8.53217e+07		8.40938e+07		8.50835e+07		8.68194e+07		6.58284e+07		7.94761e+07
Organic compounds	Organoheterocyclic compounds	Pyridines and derivatives	Pyridinecarboxylic acids and derivatives	Pyridinecarboxylic acids	Livello IIa	3-Hydroxypicolinic acid	C6 H5 N O3	Full match	Not the top hit	No results	Partial match	Full match	Partial match	-0.99	139.027	139.027	140.034	2.431	7.3412e+07	1	4	3	0	1	71.1	8.6			Other		6850646878		7024947842		4.56922e+07		2.13384e+07		1.79972e+07		1.95968e+07		2.34159e+07		1.81738e+07		1.12779e+07		1.36889e+07
Organic compounds	Organoheterocyclic compounds	Pyridines and derivatives	Bipyridines and oligopyridines		Livello III	*Caerulomycin F	C12 H12 N2 O2	Full match	No results	No results	No results	Partial match	Full match	-0.64	216.09	216.09	217.097	18.387	1.4041e+08	2	3	0	0	0						5.04774e+06	4.24948e+07	5.81657e+06	4.55927e+07	1.38758e+07	9.63418e+07	1.0817e+07	8.44083e+07	1.00373e+07	6.53327e+07	9.3003e+06	5.49798e+07	1.11893e+07	6.72231e+07	1.33886e+07	7.47247e+07	8.34592e+06	4.23602e+07	1.67271e+07	5.23699e+07
Organic compounds	Organoheterocyclic compounds	Indoles and derivatives	Indoles and derivatives		Livello IIa	1H-indene-3-carboxamide	C10 H9 N O	Full match	Full match	No results	No results	Partial match	Full match	-0.57	159.068	159.068	160.076	2.428	1.02605e+08	2	1	3	0	0	83.2	66.2					9.76371e+07		9.09238e+07		7.89455e+06		9.01581e+06		1.3417e+07		6.45042e+06		6.12553e+06		7.73133e+06		1.45374e+07		1.04335e+07
Organic compounds	Organoheterocyclic compounds	Indoles and derivatives	Indoles and derivatives		Livello IIa	1H-indene-3-carboxamide	C10 H9 N O	Full match	Full match	No results	No results	Partial match	Full match	-0.25	159.068	159.068	160.076	7.508	1.55555e+08	2	1	3	0	0	82.7	77.1					1.55555e+08		1.19741e+08		1.00712e+07		1.00128e+07		1.83623e+07		1.2154e+07		1.06837e+07		1.07854e+07		2.37168e+07		1.67228e+07
Organic compounds	Organoheterocyclic compounds	Indoles and derivatives	Indoles and derivatives	3-alkylindoles	Livello III	Indole-3-acetaldehyde (metabolyte of IAA)	C10 H9 N O	Full match	No results	No results	No results	Full match	Full match	-0.46	159.068	159.068	160.076	27.637	5.31145e+07	1	1	0	0	0							1.21292e+07		1.45028e+07		1.25255e+07		1.51013e+07		7.24986e+06		1.51887e+07		1.69288e+07		2.17743e+07		6.66282e+06		5.80505e+06
Organic compounds	Organoheterocyclic compounds	Indoles and derivatives	Indoles and derivatives		Livello III	Pimprinol A	C13 H12 N2 O2	Full match	No results	No results	No results	No results	Full match	-0.51	228.09	228.09	229.097	24.197	7.75299e+07	1	0	0	0	0							8.6515e+06		8.73191e+06		3.76341e+07		3.08279e+07		1.10452e+07		2.02013e+07		2.20003e+07		2.53391e+07		1.42911e+07		1.97306e+07
Organic compounds	Organoheterocyclic compounds	Indoles and derivatives	Indoles and derivatives	Indoles	Livello IIa	Indole-3-acrylic acid	C11 H9 N O2	Full match	Full match	No results	No results	Not the top hit	Full match	0.33	187.063	187.063	188.071	14.359	1.45523e+09	2	2	4	0	0	95.3	83.7					1.45523e+09		1.26306e+09		4.11594e+08		5.69261e+08		9.75158e+08		7.74528e+08		6.808e+08		8.15856e+08		8.9843e+08		8.59527e+08
Organic compounds	Organoheterocyclic compounds	Indoles and derivatives	Indolyl carboxylic acids		Livello III	*Salfredin A4	C15 H15 N O7	Full match	No results	No results	No results	No results	Full match	-0.63	321.085	321.085	320.077	27.796	4.26812e+07	3	0	0	0	0						6.5849e+06	8.54422e+06	7.25399e+06	9.59475e+06	3.43721e+07	4.26812e+07	1.55617e+07	2.10123e+07	2.25506e+07	1.82826e+07	1.48603e+07	1.78948e+07	1.59356e+07	2.08455e+07	1.62974e+07	2.08285e+07	1.43687e+07	1.77494e+07	1.61586e+07	1.78006e+07
Organic compounds	Organoheterocyclic compounds	Indoles and derivatives	Pyridoindoles	Beta carbolines	Livello IIa	Norharman	C11 H8 N2	Full match	Full match	No results	No results	Full match	Full match	-0.14	168.069	168.069	169.076	24.62	6.15079e+07	1	1	2	0	0	75.2	8.8					1220649466		2854570646		2.85279e+07		1.88388e+07		1.05061e+07		3.5504e+07		3.49085e+07		5.07613e+07		1.36481e+07		1.58523e+07
Organic compounds	Organoheterocyclic compounds	Indoles and derivatives	Indolyl carboxylic acids and derivatives	Indolyl carboxylic acids and derivatives	Livello IIa	DL-Tryptophan	C11 H12 N2 O2	Full match	Full match	Full match	Full match	Full match	Partial match	0.31	204.09	204.09	205.097	14.383	5.4823e+08	2	5	3	1	14	96.8	78.7		92.5	Superpathway of chorismate metabolism;Superpathway of aromatic compound degradation via 2-oxopent-4-enoate;Superpathway of aromatic amino acid biosynthesis;Superpathway of aromatic compound degradation via 3-oxoadipate;Other		5.4823e+08		4.54449e+08		1.51126e+08		2.14779e+08		3.65577e+08		2.71019e+08		2.56298e+08		3.36323e+08		3.15917e+08		3.24673e+08
Organic compounds	Organoheterocyclic compounds	Indoles and derivatives	Indolyl carboxylic acids and derivatives	Indolyl carboxylic acids and derivatives	Livello IIa	DL-Tryptophan	C11 H12 N2 O2	Full match	No results	No results	Full match	Full match	Full match	-4.03	204.09	204.089	203.082	14.354	2.39853e+08	1	5	0	0	14					Superpathway of chorismate metabolism;Superpathway of aromatic compound degradation via 2-oxopent-4-enoate;Superpathway of aromatic amino acid biosynthesis;Superpathway of aromatic compound degradation via 3-oxoadipate;Other	2.16297e+08		2.32117e+08		6.76703e+07		1.0498e+08		1.65795e+08		1.5242e+08		1.64104e+08		1.57432e+08		1.55264e+08		1.55636e+08
Organic compounds	Organoheterocyclic compounds	Indoles and derivatives	Tryptamines and derivatives	Tryptamines and derivatives	Livello III	5-Methoxydimethyltryptamine	C13 H18 N2 O	Not the top hit	No results	No results	No results	Full match	Full match	0.33	218.142	218.142	219.149	26.206	5.68684e+08	1	2	0	0	0							2.001e+08		2.05375e+08		3.44974e+08		7.55105e+07		1.60811e+08		2.6435e+08		2.72308e+08		2.5373e+08		2.91011e+08		2.84856e+08
Organic compounds	Organoheterocyclic compounds	Pyridopyrimidines	Pyridopyrimidines	Pyridopyrimidines	Livello III	7-deoxy-desulfo-12-acetylcylindrospermopsin	C17 H23 N5 O4	Not the top hit	No results	No results	No results	No results	Full match	-4.55	361.175	361.173	362.181	19.282	2.71844e+07	1	0	0	0	0							6.7437e+06		5.96224e+06		1.1976e+07		4.53846e+06		6.1221e+06		5.71165e+06		7.24647e+06		6.84675e+06		8.72421e+06		9.4419e+06
Organic compounds	Organoheterocyclic compounds	Pyrrolopyrazines	Pyrrolopyrazines		Livello III	Nannozinone B	C16 H14 N2 O2	Full match	No results	No results	No results	No results	Full match	-0.58	266.106	266.105	267.113	28.026	2.82389e+07	1	0	0	0	0							160284		184425		9.73419e+06		6.85021e+06		1.27646e+06		7.5726e+06		1.19676e+07		1.74675e+07		6.16446e+06		1.42309e+07
Organic compounds	Organoheterocyclic compounds	Diazanaphthalenes	Benzodiazines	Quinazolinamines	Livello III	*Alfuzosine	C19 H27 N5 O4	Not the top hit	No results	No results	No results	No results	Full match	-4.85	389.206	389.204	390.212	29.318	4.40016e+08	1	0	0	0	0							2.35699e+07		1.69235e+07		2.80016e+07		9.15458e+07		1.34177e+08		521050		251405		448695		1.58853e+08		9.19859e+07
Organic compounds	Organoheterocyclic compounds	Benzopyrazoles	Indazoles	Indazole-3-carboxamides	Livello III	*Granisetron	C18 H24 N4 O	Not the top hit	No results	No results	No results	Full match	No match	-4.39	312.195	312.194	311.187	29.538	1.06385e+08	5	2	0	0	0						2.89504e+07	2.14963e+07	2.65182e+07	2.05873e+07	2.47027e+07	2.00378e+07	1.51052e+07	1.33796e+07	2.04999e+07	1.48163e+07	2.05672e+07	1.7178e+07	2.58795e+07	2.1539e+07	1.02266e+07	1.09008e+07	7.87846e+07	5.93352e+07	1.06385e+08	6.804e+07
Organic compounds	Organoheterocyclic compounds	Dihydrofurans	Furanones	Butenolides	Livello IIa	Ascorbic acid	C6 H8 O6	No match	Invalid mass	No results	No results	No results	No results	-6.5	176.032	176.031	175.024	2.29	7.09669e+08	1	0	1	0	0	75.5	8.8				1.80225e+08		1.5015e+08		6.42603e+06		2.33195e+06		9.48009e+06		4.88805e+07		2.58373e+07		7.1917e+06		1.15666e+08		5.63374e+07
Organic compounds	Organoheterocyclic compounds	Coumarans	Not Available	Coumarans	Livello III	3-Hydroxycarbofuran	C12 H15 N O4	Full match	No results	No results	No results	Full match	Full match	-1.76	237.1	237.1	238.107	27.7	3.59747e+07	2	2	0	0	0						141968	514172	153210	626084	604684	835343	892838	1.57044e+06	1.37681e+06	1.84324e+06	2.22901e+06	2.3927e+06	1.73182e+06	1.75175e+06	1.88388e+06	2.52073e+06	381518	1.45726e+06	588063	1.4765e+06
Organic compounds	Organoheterocyclic compounds	Lactones	Gamma butyrolactones	Gamma butyrolactones	Livello III	5-Butyl-2-oxotetrahydro-3-furancarboxylic acid	C9 H14 O4	Full match	No results	No results	No results	Full match	Partial match	-0.74	186.089	186.089	187.096	28.836	1.43593e+08	1	2	0	0	0							1.57038e+07		7.47667e+06		2.77033e+07		8.69303e+06		1.85875e+07		7.35906e+06		4.76964e+06		6.85343e+06		2.63492e+07		1.17454e+07
Organic compounds	Organoheterocyclic compounds	Lactones	Gamma butyrolactones	Gamma butyrolactones	Livello III	5-Butyl-2-oxotetrahydro-3-furancarboxylic acid	C9 H14 O4	Full match	No results	No results	No results	Full match	Partial match	-0.14	186.089	186.089	187.096	27.693	2.60782e+08	2	2	0	0	0							8.54349e+06		8.68795e+06		8.64976e+06		1.04491e+07		2.33451e+07		8.2465e+06		8.81044e+06		8.29052e+06		1.55963e+07		1.59411e+07
Organic compounds	Organoheterocyclic compounds	Lactones	Gamma butyrolactones	Gamma butyrolactones	Livello III	5-Butyl-2-oxotetrahydro-3-furancarboxylic acid	C9 H14 O4	Full match	No results	No results	No results	Full match	Partial match	0.03	186.089	186.089	187.096	27.423	3.04965e+08	2	2	0	0	0							6.46288e+06		6.49637e+06		6.87811e+06		8.54092e+06		1.03309e+07		6.17952e+06		6.12114e+06		6.5171e+06		1.70193e+07		1.34272e+07
Organic compounds	Organoheterocyclic compounds	Lactones	Gamma butyrolactones	Gamma butyrolactones	Livello III	5-Butyl-2-oxotetrahydro-3-furancarboxylic acid	C9 H14 O4	Full match	No results	No results	No results	Full match	Partial match	0.27	186.089	186.089	187.097	24.108	3.23087e+08	1	2	0	0	0							8.6031e+06		8.28376e+06		8.98673e+06		1.08669e+07		1.16882e+07		8.06073e+06		7.91914e+06		8.01371e+06		2.21862e+07		2.03925e+07
Organic compounds	Organoheterocyclic compounds	Lactones	Delta valerolactones	Delta valerolactones	Livello III	Penicoffeazine A	C11 H18 O3	Full match	No match	No results	No results	Partial match	Full match	-0.42	198.126	198.126	199.133	29.305	4.37197e+08	4	2	4	0	0	73.2	70.2					1.7507e+08		1.57833e+08		1.12262e+08		9.16968e+07		1.94102e+08		1.43369e+08		1.45171e+08		8.36521e+07		3.85299e+08		4.37197e+08
Organic compounds	Organoheterocyclic compounds	Benzopyrans	1-benzopyrans	Chromeno[2,3-b]pyridine-5-ones	Livello III	*Amlexanox	C16 H14 N2 O4	Full match	No results	No results	No results	Full match	Partial match	-0.95	298.095	298.095	299.102	27.65	5.53656e+07	2	1	0	0	0						1.31263e+06	3.61973e+06	1.66945e+06	4.89183e+06	4.98796e+06	1.43886e+07	2.98629e+06	9.73963e+06	4.06658e+06	6.74227e+06	2.79525e+06	8.0668e+06	3.21649e+06	9.82941e+06	2.43004e+06	5.48511e+06	1.85825e+06	3.19187e+06	2.44329e+06	5.04034e+06
Organic compounds	Organoheterocyclic compounds	Benzopyrans	1-benzopyrans	2,2-dimethyl-1-benzopyrans	Livello III	Fusarochromanone	C15 H20 N2 O4	Full match	No results	No results	No results	Full match	Not the top hit	-1.13	292.142	292.142	293.149	19.74	4.04332e+07	1	2	0	0	0							3.68389e+06		3.88812e+06		2.53123e+07		8.3015e+06		3.50827e+07		2.03178e+07		7.878e+06		2.5491e+07		3.04652e+07		2.90044e+07
Organic compounds	Organoheterocyclic compounds	Benzoxazines (O ed N)	Benzoxazinones	Benzoxazinones	Livello III	2,4-Dihydroxy-7,8-dimethoxy-1,4-benzoxazin-3-one	C10 H11 N O6	Full match	No results	No results	No results	Full match	Full match	-0.68	241.059	241.058	242.066	2.411	3.84608e+08	4	2	0	0	0						4.81038e+06	2.36124e+08	5.5438e+06	2.34671e+08	1.44077e+07	2.79161e+08	1.1938e+07	2.31672e+08	1.51103e+07	1.92829e+08	9.54938e+06	1.70893e+08	9.3535e+06	1.9297e+08	1.064e+07	1.65277e+08	1.46374e+07	1.86963e+08	1.19419e+07	1.80981e+08
Organic compounds	Organoheterocyclic compounds	Benzazepines (O ed N)	Dibenzazepines	Dibenzazepines	Livello III	Carbamazepine	C15 H12 N2 O	Full match	No results	No results	No results	Full match	Full match	-1.04	236.095	236.095	237.102	29.483	3.27765e+07	1	2	0	0	0							1.55298e+06		2.40907e+06		3.45758e+06		2.22416e+06		1.23642e+06		4.15656e+06		6.08661e+06		5.09844e+06		3.24981e+06		4.87314e+06
Organic compounds	Organoheterocyclic compounds	Benzazepines (O ed N)	Dibenzazepines	Dibenzazepines	Livello III	Carbamazepine	C15 H12 N2 O	Full match	No results	No results	No results	Full match	Full match	-0.32	236.095	236.095	237.102	27.788	1.69463e+08	1	2	0	0	0							1.24427e+07		1.59935e+07		2.91933e+07		1.78901e+07		7.09473e+06		2.44397e+07		3.71124e+07		2.37832e+07		2.26977e+07		2.94681e+07
Organic compounds	Organoheterocyclic compounds	Benzoxazines (O ed N)	Benzoxazinones	Benzoxazinones	Livello III	2,4-Dihydroxy-7,8-dimethoxy-1,4-benzoxazin-3-one	C10 H11 N O6	Full match	No results	No results	No results	Full match	Full match	-0.68	241.059	241.058	242.066	2.411	3.84608e+08	4	2	0	0	0						4.81038e+06	2.36124e+08	5.5438e+06	2.34671e+08	1.44077e+07	2.79161e+08	1.1938e+07	2.31672e+08	1.51103e+07	1.92829e+08	9.54938e+06	1.70893e+08	9.3535e+06	1.9297e+08	1.064e+07	1.65277e+08	1.46374e+07	1.86963e+08	1.19419e+07	1.80981e+08
Organic compounds	Phenylpropanoids and polyketides	Flavonoids	Flavans	Flavanones	Livello IIa	(±)-Naringenin	C15 H12 O5	Not the top hit	Full match	Full match	Full match	Full match	Not the top hit	0.21	272.068	272.069	271.061	28.96	6.23381e+09	2	32	2	2	3	85	9.3	82.4	87.7	Other	2.87163e+08	8.55823e+06	2.69522e+08	7.98382e+06	2.63277e+09	4.82324e+07	3.12088e+09	6.42521e+07	6.23381e+09	1.29189e+08	1.78318e+09	4.06015e+07	1.01433e+09	2.10345e+07	2.58839e+09	5.68324e+07	2.76196e+09	5.45351e+07	3.04272e+09	5.84698e+07
Organic compounds	Phenylpropanoids and polyketides	Flavonoids	Flavans	Flavanones	Livello IIa	(±)-Naringenin	C15 H12 O5	Not the top hit	No results	No results	Full match	Full match	Not the top hit	-1.01	272.068	272.068	273.075	27.115	3.16574e+07	1	32	0	0	3					Other		1.14974e+07		1.19373e+07		1.78452e+07		1.53739e+07		2.83325e+07		7.40337e+06		7.32798e+06		1.13291e+07		7.40774e+06		7.21244e+06
Organic compounds	Phenylpropanoids and polyketides	Flavonoids	Flavans	Flavanones	Livello IIa	(±)-Naringenin	C15 H12 O5	Not the top hit	No results	No results	Full match	Full match	Not the top hit	-0.78	272.068	272.068	273.076	27.516	4.08419e+07	1	32	0	0	3					Other		1.40221e+07		1.41185e+07		1.99528e+07		1.9856e+07		3.71712e+07		9.68258e+06		9.25983e+06		1.45167e+07		9.41754e+06		9.38876e+06
Organic compounds	Phenylpropanoids and polyketides	Flavonoids	Flavans	Flavanones	Livello IIa	(±)-Naringenin	C15 H12 O5	Full match	No results	No results	Full match	Full match	Not the top hit	-0.67	272.068	272.068	273.075	28.224	4.76487e+07	2	32	0	0	3					Other	9.50376e+06	1.3299e+07	9.4792e+06	1.14396e+07	2.75043e+07	3.35821e+07	1.66263e+07	2.2779e+07	2.92386e+07	3.12941e+07	1.05678e+07	1.1915e+07	9.39124e+06	1.2943e+07	1.45385e+07	1.84671e+07	1.64133e+07	1.67809e+07	1.46716e+07	1.81679e+07
Organic compounds	Phenylpropanoids and polyketides	Flavonoids	Flavans	Flavanones	Livello IIa	Eriodictyol	C15 H12 O6	Not the top hit	Full match	Full match	Partial match	Full match	Full match	0.32	288.063	288.063	287.056	28.709	1.0001e+08	2	25	1	1	2	72	46.4		78.3	Other	8.03305e+06	390155	7.42964e+06	382027	3.02747e+07	587661	4.85488e+07	2.23395e+06	1.0001e+08	8.06162e+06	2.69593e+07	1.32796e+06	1.42901e+07	877514	4.35422e+07	1.81785e+06	2.50683e+07	585735	2.75032e+07	682061
Organic compounds	Phenylpropanoids and polyketides	Flavonoids	Flavans	Flavanones	Livello IIa	Eriodictyol	C15 H12 O6	Full match	No results	No results	Partial match	Full match	Not the top hit	-1.22	288.063	288.063	289.07	27.177	2.33964e+07	1	25	0	0	2					Other		4.75819e+06		4.9338e+06		1.18527e+07		9.99481e+06		2.01279e+07		5.06382e+06		3.34484e+06		8.16324e+06		3.25067e+06		4.13371e+06
Organic compounds	Phenylpropanoids and polyketides	Flavonoids	Flavones	Flavonols	Livello IIa	Quercetin	C15 H10 O7	Not the top hit	Full match	No results	Full match	Full match	Not the top hit	-0.96	302.043	302.042	303.05	28.324	1.83048e+08	1	17	7	0	1	87.7	80.8			Other		3.74365e+07		3.91898e+07		7.68577e+07		5.85301e+07		1.83048e+08		3.28266e+07		2.59496e+07		4.52154e+07		5.06245e+07		5.2462e+07
Organic compounds	Phenylpropanoids and polyketides	Flavonoids	Flavones	Flavonols	Livello IIa	Quercetin	C15 H10 O7	Not the top hit	Full match	No results	Full match	Full match	Not the top hit	-0.6	302.043	302.042	301.035	28.902	9.7484e+07	2	17	1	0	1	81.5	69.7			Other	1.10954e+07	445914	9.43207e+06	529842	5.17917e+07	2.58766e+06	4.41357e+07	2.25547e+06	9.20325e+07	6.39615e+06	4.40099e+07	2.13689e+06	4.01412e+07	1.47463e+06	5.52326e+07	2.58369e+06	2.98663e+07	1.12023e+06	3.31992e+07	995969
Organic compounds	Phenylpropanoids and polyketides	Flavonoids	Flavonoids		Livello III	Apiorutin	C32 H38 O20	No match	No results	No results	No results	Not the top hit	Full match	0.3	742.196	742.196	741.189	27.644	1.19141e+08	2	12	0	0	0						3.66193e+07	1.78771e+07	3.71903e+07	2.26006e+07	2.76524e+07	1.34368e+07	3.95538e+07	2.07761e+07	8.79803e+07	4.27403e+07	3.32746e+07	2.03633e+07	2.3723e+07	1.28429e+07	4.31691e+07	2.79382e+07	5.33879e+07	2.72526e+07	5.53205e+07	3.29924e+07
Organic compounds	Phenylpropanoids and polyketides	Flavonoids	O-methylated flavonoids	4'-O-methylated flavonoids	Livello III	(±)-Hesperetin	C16 H14 O6	Not the top hit	Full match	Full match	Partial match	Full match	Not the top hit	-0.36	302.079	302.079	301.072	28.948	2.76369e+08	2	39	3	1	3	76.3	67		75.4	Other	2.59314e+07	899666	2.5378e+07	703319	7.06688e+07	927155	8.80485e+07	1.9085e+06	2.0115e+08	4.96405e+06	2.09682e+07	434336	2.52273e+07	392788	4.05577e+07	380574	7.03242e+07	1.41816e+06	5.87199e+07	987147
Organic compounds	Phenylpropanoids and polyketides	Flavonoids	Flavonoid glycosides	Flavonoid-3-O-glycosides	Livello IIa	Rutin	C27 H30 O16	No match	No results	No results	Not the top hit	Full match	Not the top hit	-1.24	610.153	610.153	611.16	28.327	4.77898e+08	2	87	0	0	1					Other		1.20309e+08		1.19384e+08		2.23855e+08		1.67763e+08		4.77898e+08		1.02039e+08		8.15521e+07		1.40987e+08		1.50176e+08		1.58244e+08
Organic compounds	Phenylpropanoids and polyketides	Flavonoids	Flavonoid glycosides	Flavonoid-3-O-glycosides	Livello IIa	Rutin	C27 H30 O16	No match	Full match	No results	Full match	Full match	Full match	1.02	610.153	610.154	609.147	28.332	9.20367e+08	3	87	3	0	1	91.9	9.6			Other	2.24557e+08	1.20309e+08	2.24204e+08	1.19384e+08	4.27263e+08	2.24212e+08	3.06529e+08	1.67763e+08	9.20367e+08	4.77898e+08	1.88432e+08	1.02106e+08	1.4225e+08	8.15521e+07	2.63669e+08	1.40987e+08	3.02628e+08	1.50176e+08	2.89276e+08	1.58581e+08
Organic compounds	Phenylpropanoids and polyketides	Flavonoids	Flavonoid glycosides	Flavonoid-3-O-glycosides	Livello III	Astilbin	C21 H22 O11	Full match	No results	No results	No results	Full match	Not the top hit	0.14	450.116	450.116	449.109	27.182	5.72502e+07	2	28	0	0	0						1.25138e+07	5.76401e+06	1.27076e+07	5.59735e+06	3.07499e+07	1.37254e+07	2.48703e+07	1.10161e+07	5.53881e+07	2.26597e+07	1.30228e+07	6.10583e+06	1.09613e+07	4.67655e+06	2.0753e+07	8.92422e+06	1.26309e+07	3.54689e+06	1.15083e+07	3.34422e+06
Organic compounds	Phenylpropanoids and polyketides	Flavonoids	Flavonoid glycosides	Flavonoid-3-O-glycosides	Livello III	isoquercetin	C21 H20 O12	Not the top hit	No results	No results	Not the top hit	Full match	Not the top hit	-0.14	464.095	464.095	465.103	28.339	4.40121e+07	2	82	0	0	1					Other	3.43239e+06	8.75853e+06	3.43229e+06	8.86056e+06	8.87851e+06	1.80237e+07	3.88257e+06	1.2227e+07	2.81141e+07	4.40121e+07	1.09764e+06	6.57178e+06	877360	5.24507e+06	1.95736e+06	9.50031e+06	970962	9.59653e+06	516022	9.92276e+06
Organic compounds	Phenylpropanoids and polyketides	Flavonoids	Flavonoid glycosides	Flavonoid-7-O-glycosides	Livello III	Kaempferol 3-O-glucoside-7-O-rhamnoside	C27 H30 O15	Not the top hit	No results	No results	Partial match	Full match	Not the top hit	0.01	594.158	594.158	593.152	28.577	6.40796e+07	3	92	0	0	1					Other	1.18764e+07	8.79843e+06	1.19127e+07	8.48771e+06	3.00971e+07	1.99354e+07	1.13039e+07	8.13288e+06	6.40796e+07	4.80752e+07	8.06896e+06	5.27597e+06	4.94205e+06	4.00871e+06	1.20231e+07	8.91489e+06	1.04392e+07	7.52726e+06	1.07211e+07	7.57619e+06
Organic compounds	Phenylpropanoids and polyketides	Flavonoids	Flavonoid glycosides	Flavonoid-7-O-glycosides	Livello III	Naringin	C27 H32 O14	No match	No results	No results	No results	Full match	Not the top hit	2.64	580.179	580.181	579.173	26.775	3.10974e+07	1	9	0	0	0						3.88279e+06		3.13856e+06		3.64855e+06		1.77646e+06		3.10974e+07		1.83464e+06		1.8205e+06		2.07222e+06		1.0545e+06		1.25912e+06
Organic compounds	Phenylpropanoids and polyketides	Flavonoids	Flavonoid glycosides	Flavonoid-7-O-glycosides	Livello III	Prunin	C21 H22 O10	No match	No results	No results	No results	Full match	Not the top hit	-0.15	434.121	434.121	433.114	28.228	9.99456e+07	3	30	0	0	0						2.9936e+07	9.71863e+06	2.96906e+07	1.09988e+07	7.67995e+07	2.95538e+07	5.00893e+07	1.84355e+07	9.19164e+07	3.03505e+07	2.93915e+07	1.11608e+07	2.79987e+07	1.15312e+07	4.64273e+07	1.66812e+07	4.93292e+07	1.62126e+07	4.73551e+07	1.62516e+07
Organic compounds	Phenylpropanoids and polyketides	Flavonoids	Flavonoid glycosides	Flavonoid-7-O-glycosides	Livello III	Prunin	C21 H22 O10	Full match	No results	No results	No results	Full match	Not the top hit	-0.15	434.121	434.121	433.114	27.526	2.96411e+07	1	30	0	0	0						9.30847e+06		9.94984e+06		1.4851e+07		1.31112e+07		2.81253e+07		6.50381e+06		6.46946e+06		1.03256e+07		6.34998e+06		6.22904e+06
Organic compounds	Phenylpropanoids and polyketides	Flavonoids	Flavonoid glycosides	Flavonoid-7-O-glycosides	Livello III	Prunin	C21 H22 O10	Full match	No results	No results	No results	Full match	Not the top hit	-0.1	434.121	434.121	433.114	27.13	3.19416e+07	1	30	0	0	0						1.10831e+07		1.10257e+07		1.60972e+07		1.45524e+07		3.19416e+07		8.14557e+06		7.47336e+06		1.19574e+07		7.9505e+06		9.21801e+06
Organic compounds	Phenylpropanoids and polyketides	Flavonoids	Flavonoid glycosides	Flavonoid-3-O-glycosides	Livello III	Quercetin 3- (2G-xylosylrutinoside)	C32 H38 O20	No match	No results	No results	No results	Full match	Not the top hit	-2.05	742.196	742.194	743.201	27.595	5.93589e+07	1	12	0	0	0							1.96011e+07		1.99622e+07		1.50534e+07		2.1549e+07		4.71986e+07		1.83363e+07		1.37933e+07		2.56234e+07		3.04331e+07		3.0131e+07
Organic compounds	Phenylpropanoids and polyketides	Coumarins and derivatives	Coumarins and derivatives		Livello IIa	7-Hydroxycoumarine	C9 H6 O3	Full match	Not the top hit	No results	Full match	Full match	Full match	-0.41	162.032	162.032	163.039	19.706	1.7776e+08	1	3	2	0	1	76.1	72.3			Superpathway of scopolin and esculin biosynthesis		6.31731e+07		5.57323e+07		8.53094e+07		4.94628e+07		1.7776e+08		5.54875e+07		6.17163e+07		6.00174e+07		9.63682e+07		1.05847e+08
Organic compounds	Phenylpropanoids and polyketides	Coumarins and derivatives	Hydroxycoumarins	7-hydroxycoumarins	Livello III	Umbelliferone	C9 H6 O3	Full match	No results	No results	Full match	Full match	Full match	-0.67	162.032	162.032	163.039	20.334	5.19511e+07	1	3	0	0	1					Superpathway of scopolin and esculin biosynthesis		3.24225e+07		3.1076e+07		3.28449e+07		2.63591e+07		5.19511e+07		3.74675e+07		3.55784e+07		3.65968e+07		3.50966e+07		3.7585e+07
Organic compounds	Phenylpropanoids and polyketides	Cinnamic acids and derivatives	Hydroxycinnamic acids and derivatives	Hydroxycinnamic acids and derivatives	Livello III	feruloylagmatine	C15 H22 N4 O3	Full match	No results	No results	No results	Full match	Full match	-0.46	306.169	306.169	307.176	24.911	9.72011e+07	1	1	0	0	0							2.56339e+07		3.05563e+07		6.61001e+07		3.59544e+07		8.01307e+07		2.7132e+07		2.51499e+07		3.09871e+07		3.57254e+07		4.69887e+07
Organic compounds	Phenylpropanoids and polyketides	Cinnamic acids and derivatives	Hydroxycinnamic acids and derivatives	Hydroxycinnamic acids	Livello III	(E)-p-coumaric acid	C9 H8 O3	Full match	No results	Invalid mass	Not the top hit	Full match	Full match	0.12	164.047	164.047	165.055	2.411	1.36167e+09	3	12	0	1	6				51.4	Superpathway of chorismate metabolism;Superpathway of scopolin and esculin biosynthesis;Anaerobic aromatic compound degradation (Thauera aromatica);Superpathway of aromatic amino acid biosynthesis;Superpathway of 4-hydroxybenzoate biosynthesis (yeast);Other		3.68918e+08		3.91141e+08		6.59391e+08		5.16632e+08		5.87866e+08		4.85502e+08		5.25095e+08		5.58565e+08		3.60849e+08		4.15725e+08
Organic compounds	Phenylpropanoids and polyketides	Cinnamic acids and derivatives	Hydroxycinnamic acids and derivatives	Hydroxycinnamic acids and derivatives	Livello III	N-CAFFEOYLTYRAMINE	C17 H17 N O4	Full match	No results	No results	No results	Full match	Partial match	-0.78	299.116	299.116	298.108	28.196	2.46949e+07	2	3	0	0	0						505501	213027	494739	233595	5.18194e+06	3.16256e+06	3.92039e+06	2.85138e+06	3.18748e+06	1.47895e+06	4.50716e+06	2.88622e+06	2.68018e+06	1.06627e+06	6.02462e+06	3.39666e+06	5.03444e+06	2.00732e+06	7.44092e+06	4.24736e+06
Organic compounds	Phenylpropanoids and polyketides	Cinnamic acids and derivatives	Hydroxycinnamic acids and derivatives	Hydroxycinnamic acids and derivatives	Livello III	N-trans-Feruloyloctopamine	C18 H19 N O5	Full match	No results	No results	No results	Full match	Partial match	-0.64	329.126	329.126	328.119	27.718	7.38754e+07	3	1	0	0	0						2.16293e+06	1.08138e+07	2.40934e+06	1.21039e+07	8.42275e+06	4.69813e+07	5.3415e+06	2.84078e+07	1.37088e+07	7.38754e+07	4.28623e+06	2.24175e+07	2.64803e+06	1.56074e+07	5.17229e+06	2.78203e+07	2.7082e+06	1.48478e+07	3.42652e+06	1.82175e+07
Organic compounds	Phenylpropanoids and polyketides	Cinnamic acids and derivatives	Hydroxycinnamic acids and derivatives	Coumaric acids and derivatives	Livello III	*Paprazine	C17 H17 N O3	Full match	No results	No results	No results	Full match	Full match	-0.51	283.121	283.121	284.128	28.088	2.06749e+07	2	6	0	0	0						1.16196e+06	1.40237e+06	795393	1.09111e+06	1.98009e+06	2.27508e+06	1.52673e+06	2.10615e+06	1.5029e+06	1.48944e+06	2.64052e+06	3.13848e+06	1.96874e+06	2.68916e+06	1.8344e+06	2.32809e+06	2.74762e+06	3.06746e+06	1.48481e+06	1.49616e+06
Organic compounds	Phenylpropanoids and polyketides	Phenylpropanoic acids	Not Available	Phenylpropanoic acids	Livello III	*Ibuprofen	C13 H18 O2	Full match	Invalid mass	No results	No results	Full match	Partial match	-0.35	206.131	206.131	207.138	28.188	1.01986e+08	2	29	1	0	0	80.5	75.5					3.64165e+07		4.11205e+07		9.87982e+07		6.87477e+07		6.24091e+07		5.8778e+07		7.46459e+07		6.19507e+07		6.06271e+07		6.0608e+07
Organic compounds	Phenylpropanoids and polyketides	Phenylpropanoic acids	Not Available	Phenylpropanoic acids	Livello III	*Ibuprofen	C13 H18 O2	Full match	No match	No results	No results	Full match	Partial match	0.03	206.131	206.131	207.138	26.317	1.71335e+08	2	29	1	0	0	74.7	71.3					7.90889e+07		8.95107e+07		1.65739e+08		1.24694e+08		1.09304e+08		1.11088e+08		1.2983e+08		1.08915e+08		1.2071e+08		1.15675e+08
Organic compounds	Phenylpropanoids and polyketides	Depsides and depsidones	Depsides and depsidones		Livello III	*Geomycin B	C34 H30 O15	No match	No results	No results	No results	No results	Full match	2.01	678.158	678.16	677.153	28.498	2.09744e+07	1	0	0	0	0						4.09522e+06		5.64614e+06		8.07995e+06		7.31116e+06		1.13762e+07		2.73238e+06		2.46101e+06		2.12369e+06		2.15981e+06		2.25633e+06
Organic compounds	Phenylpropanoids and polyketides	Macrolides	Macrolides		Livello III	*Chalcomycin A	C35 H56 O14	No match	No results	No results	No results	No results	Full match	-4.94	700.367	700.364	701.371	34.221	3.73369e+07	1	0	0	0	0							2.27111e+07		2.31566e+07		1.94106e+07		2.95926e+07		2.7122e+07		3.73299e+07		3.40444e+07		3.73369e+07		2.97239e+07		2.57045e+07
Organic compounds	Phenylpropanoids and polyketides	Macrolide lactams			Livello III	*Nocardiopsin C	C32 H49 N O7	No match	No results	No results	No results	No results	Full match	2.53	559.351	559.352	560.36	35.797	2.45791e+07	1	0	0	0	0							1.66254e+07		1.62219e+07		1.28183e+07		2.26381e+07		1.64591e+07		2.35906e+07		2.45791e+07		2.34141e+07		2.13976e+07		1.64503e+07
Organic compounds	Phenylpropanoids and polyketides	Macrolactams	Macrolactams		Livello III	Eurystatin A	C23 H38 N4 O5	No match	No results	No results	No results	No results	Full match	-2.66	450.284	450.283	449.276	29.142	2.07756e+07	1	0	0	0	0						4.83826e+06		4.95919e+06		5.13895e+06		5.52349e+06		5.62508e+06		4.97631e+06		5.7638e+06		4.74317e+06		4.23268e+06		4.46986e+06
Organic compounds	Phenylpropanoids and polyketides	Phenolic lipids	Alkyl resorcinols and derivatives		Livello III	5-Pentylresorcinol	C11 H16 O2	Full match	No results	No results	No results	Full match	Not the top hit	-0.75	180.115	180.115	181.122	30.287	1.36573e+08	2	14	0	0	0							3.82832e+07		3.46008e+07		3.04888e+07		2.65508e+07		4.01512e+07		3.23458e+07		4.04246e+07		2.44696e+07		8.9737e+07		1.06384e+08
* features putatively assigned by sotware to specific compounds names whose presence in tomato commercial samples is unlikely (e.g. active ingredients of drugs, microbiale metabolites, ecc). For this assignments only the predicted formula was considered reliable based on the matching of the isotopic pattern.
[truncated: 168 more columns]

## Sheet: Table S3
Table S3: Identified oligopeptides with putative bioactivity predicted in-silico.
Sequence	Chem. Mass	ID	Activity
NILP	455.547	2622	ACE inhibitor
LVL	343.46	3424	ACE inhibitor
VF	264.319	9918	Calpain 1 inhibitor
		3384	ACE inhibitor
		8917	DPP IV inhibitor
		9920	Inhibitor of tripeptidyl peptidase II
		10095	Inhibitor of neprilysin-2
IPI	341.445	3167	DPP IV inhibitor
		10760	Inhibitor of tripeptidyl peptidase II
LLL	357.487	3356	Stimulating vasoactive substance release
		10616	Inhibitor of cytosol alanyl aminopeptidase
LL	244.33	3182	DPP IV inhibitor
		8326	Glucose uptake stimulating peptide
		10619	Inhibitor of Lactocepin
		10615	Inhibitor of cytosol alanyl aminopeptidase
LF	278.346	3551	ACE inhibitor
